# Supplementary material for: Single Crystal Organic Nanoflowers
Source: Sci Rep. 2017 Dec 11;7:17335. doi: 10.1038/s41598-017-17538-0 (PMC5725578; doi:10.1038/s41598-017-17538-0)
Supplement: Supplementary file 2 — Supplementary Dataset 1 [file 41598_2017_17538_MOESM2_ESM.zip]

Archive with 1 entries (1 files):
- CCDC- 1412852 .cif
