# Supplementary material for: Single Crystal Organic Nanoflowers
Source: Sci Rep. 2017 Dec 11;7:17335. doi: 10.1038/s41598-017-17538-0 (PMC5725578; doi:10.1038/s41598-017-17538-0)
Supplement: Supplementary file 2 — Supplementary Dataset 1 [file 41598_2017_17538_MOESM2_ESM.zip › CCDC- 1412852 .cif]

 
data_shelx
 
_audit_creation_method            SHELXL-2014
_chemical_name_systematic
;
 ?
;
_chemical_name_common             ?
_chemical_melting_point           ?
_chemical_formula_moiety  'C40 H34 S2' 
_chemical_formula_sum     'C40 H34 S2' 
_chemical_formula_weight          578.79

loop_
 _atom_type_symbol
 _atom_type_description
 _atom_type_scat_dispersion_real
 _atom_type_scat_dispersion_imag
 _atom_type_scat_source
 'C'  'C'   0.0033   0.0016
 'International Tables Vol C Tables 4.2.6.8 and 6.1.1.4'
 'H'  'H'   0.0000   0.0000
 'International Tables Vol C Tables 4.2.6.8 and 6.1.1.4'
 'S'  'S'   0.1246   0.1234
 'International Tables Vol C Tables 4.2.6.8 and 6.1.1.4'
 
_space_group_crystal_system       monoclinic
_space_group_IT_number            15
_space_group_name_H-M_alt         'C 2/c'
_space_group_name_Hall            '-C 2yc'
 
_shelx_space_group_comment
;
The symmetry employed for this shelxl refinement is uniquely defined
by the following loop, which should always be used as a source of
symmetry information in preference to the above space-group names.
They are only intended as comments.
;
 
loop_
 _space_group_symop_operation_xyz
 'x, y, z'
 '-x, y, -z+1/2'
 'x+1/2, y+1/2, z'
 '-x+1/2, y+1/2, -z+1/2'
 '-x, -y, -z'
 'x, -y, z-1/2'
 '-x+1/2, -y+1/2, -z'
 'x+1/2, -y+1/2, z-1/2'
 
_cell_length_a                    16.9974(4)
_cell_length_b                    7.3713(2)
_cell_length_c                    50.3933(12)
_cell_angle_alpha                 90
_cell_angle_beta                  99.0790(10)
_cell_angle_gamma                 90
_cell_volume                      6234.8(3)
_cell_formula_units_Z             8
_cell_measurement_temperature     296(2)
_cell_measurement_reflns_used     8353
_cell_measurement_theta_min       2.43
_cell_measurement_theta_max       22.83

_exptl_crystal_description       'block'
_exptl_crystal_colour            'colourless'
_exptl_crystal_density_meas       1.233 
_exptl_crystal_density_method     NONE              
_exptl_crystal_density_diffrn     1.233          
_exptl_crystal_F_000              2448
_exptl_transmission_factor_min    ?                                             
_exptl_transmission_factor_max    ?                                             
_exptl_crystal_size_max           0.250
_exptl_crystal_size_mid           0.150
_exptl_crystal_size_min           0.150
_exptl_absorpt_coefficient_mu     0.198
_shelx_estimated_absorpt_T_min    0.952
_shelx_estimated_absorpt_T_max    0.971
_exptl_absorpt_correction_type    'multi-scan' 
_exptl_absorpt_correction_T_min   0.9521 
_exptl_absorpt_correction_T_max   0.9709 
_exptl_absorpt_process_details    'SADABS'
 
_exptl_special_details
;
 ?
;
 
_diffrn_ambient_temperature       296(2)
_diffrn_radiation_wavelength      0.71073
_diffrn_radiation_type            MoK\a
_diffrn_source                    'sealed tube'
_diffrn_measurement_device_type  'Bruker KAPPA APEX-II CCD'
_diffrn_measurement_method       '\f and \w scans'
_diffrn_detector_area_resol_mean   0
_diffrn_reflns_number             43599
_diffrn_reflns_av_unetI/netI      0.0360
_diffrn_reflns_av_R_equivalents   0.0462
_diffrn_reflns_limit_h_min        -20
_diffrn_reflns_limit_h_max        20
_diffrn_reflns_limit_k_min        -9
_diffrn_reflns_limit_k_max        9
_diffrn_reflns_limit_l_min        -62
_diffrn_reflns_limit_l_max        62
_diffrn_reflns_theta_min          0.818
_diffrn_reflns_theta_max          25.999
_diffrn_reflns_theta_full         25.242
_diffrn_measured_fraction_theta_max   0.999
_diffrn_measured_fraction_theta_full  0.998
_diffrn_reflns_Laue_measured_fraction_max    0.999
_diffrn_reflns_Laue_measured_fraction_full   0.998
_diffrn_reflns_point_group_measured_fraction_max   0.999
_diffrn_reflns_point_group_measured_fraction_full  0.998
_reflns_number_total              6106
_reflns_number_gt                 4410
_reflns_threshold_expression      'I > 2\s(I)'
_reflns_Friedel_coverage          0.000
_reflns_Friedel_fraction_max      .
_reflns_Friedel_fraction_full     .
 
_reflns_special_details
;
 Reflections were merged by SHELXL according to the crystal
 class for the calculation of statistics and refinement.
 
 _reflns_Friedel_fraction is defined as the number of unique
 Friedel pairs measured divided by the number that would be
 possible theoretically, ignoring centric projections and
 systematic absences.
;
 
_computing_data_collection        'APEX2 (Bruker, 2004)'
_computing_cell_refinement        'APEX2/SAINT (Bruker, 2004)' 
_computing_data_reduction         'SAINT/XPREP (Bruker, 2004)'
_computing_structure_solution     'SIR92 (Altornare et al., 1993)'
_computing_structure_refinement   'SHELXL-2014 (Sheldrick, 2014)'
_computing_molecular_graphics     
'ORTEP3 (Farrugia, 1997) and Mercury (Bruno et al., 2002)'
_computing_publication_material   'SHELXL-2014 (Sheldrick, 2014)'
 
_refine_special_details
;
 ?
;
_refine_ls_structure_factor_coef  Fsqd
_refine_ls_matrix_type            full
_refine_ls_weighting_scheme       calc
_refine_ls_weighting_details
'w=1/[\s^2^(Fo^2^)+(0.0312P)^2^+5.9756P] where P=(Fo^2^+2Fc^2^)/3'
_atom_sites_solution_primary      ?
_atom_sites_solution_secondary    ?
_atom_sites_solution_hydrogens    geom
_refine_ls_hydrogen_treatment     constr
_refine_ls_extinction_method      none
_refine_ls_extinction_coef        .
_refine_ls_number_reflns          6106
_refine_ls_number_parameters      379
_refine_ls_number_restraints      0
_refine_ls_R_factor_all           0.0735
_refine_ls_R_factor_gt            0.0456
_refine_ls_wR_factor_ref          0.1021
_refine_ls_wR_factor_gt           0.0902
_refine_ls_goodness_of_fit_ref    1.048
_refine_ls_restrained_S_all       1.048
_refine_ls_shift/su_max           0.000
_refine_ls_shift/su_mean          0.000
 
loop_
 _atom_site_label
 _atom_site_type_symbol
 _atom_site_fract_x
 _atom_site_fract_y
 _atom_site_fract_z
 _atom_site_U_iso_or_equiv
 _atom_site_adp_type
 _atom_site_occupancy
 _atom_site_site_symmetry_order  
 _atom_site_calc_flag
 _atom_site_refinement_flags_posn
 _atom_site_refinement_flags_adp
 _atom_site_refinement_flags_occupancy
 _atom_site_disorder_assembly
 _atom_site_disorder_group
C1 C 0.90933(11) 0.1575(3) 0.04749(4) 0.0343(4) Uani 1 1 d . . . . .
C2 C 0.96484(13) 0.0297(3) 0.04198(4) 0.0435(5) Uani 1 1 d . . . . .
H2 H 1.0150 0.0269 0.0525 0.052 Uiso 1 1 calc R U . . .
C3 C 0.94669(15) -0.0926(3) 0.02127(4) 0.0525(6) Uani 1 1 d . . . . .
H3 H 0.9846 -0.1770 0.0179 0.063 Uiso 1 1 calc R U . . .
C4 C 0.87280(16) -0.0910(3) 0.00547(5) 0.0585(7) Uani 1 1 d . . . . .
H4 H 0.8608 -0.1727 -0.0087 0.070 Uiso 1 1 calc R U . . .
C5 C 0.81722(15) 0.0322(3) 0.01081(4) 0.0564(6) Uani 1 1 d . . . . .
H5 H 0.7671 0.0339 0.0003 0.068 Uiso 1 1 calc R U . . .
C6 C 0.83490(13) 0.1548(3) 0.03180(4) 0.0434(5) Uani 1 1 d . . . . .
H6 H 0.7961 0.2363 0.0354 0.052 Uiso 1 1 calc R U . . .
C7 C 0.83718(13) 0.5500(3) 0.05655(4) 0.0455(5) Uani 1 1 d . . . . .
H7 H 0.8648 0.5665 0.0422 0.055 Uiso 1 1 calc R U . . .
C8 C 0.77340(14) 0.6610(3) 0.05892(5) 0.0561(6) Uani 1 1 d . . . . .
H8 H 0.7582 0.7509 0.0462 0.067 Uiso 1 1 calc R U . . .
C9 C 0.73216(15) 0.6386(4) 0.08021(6) 0.0645(7) Uani 1 1 d . . . . .
H9 H 0.6886 0.7118 0.0817 0.077 Uiso 1 1 calc R U . . .
C10 C 0.75610(15) 0.5073(3) 0.09907(5) 0.0608(7) Uani 1 1 d . . . . .
H10 H 0.7289 0.4927 0.1136 0.073 Uiso 1 1 calc R U . . .
C11 C 0.82010(13) 0.3967(3) 0.09676(4) 0.0470(5) Uani 1 1 d . . . . .
H11 H 0.8360 0.3096 0.1099 0.056 Uiso 1 1 calc R U . . .
C12 C 0.86118(11) 0.4135(3) 0.07520(4) 0.0363(5) Uani 1 1 d . . . . .
C13 C 1.00246(12) 0.4142(3) 0.06745(4) 0.0383(5) Uani 1 1 d . . . . .
C14 C 1.03417(13) 0.4241(3) 0.04385(5) 0.0494(6) Uani 1 1 d . . . . .
H14 H 1.0134 0.3516 0.0293 0.059 Uiso 1 1 calc R U . . .
C15 C 1.09667(15) 0.5414(3) 0.04168(6) 0.0640(7) Uani 1 1 d . . . . .
H15 H 1.1175 0.5465 0.0257 0.077 Uiso 1 1 calc R U . . .
C16 C 1.12796(15) 0.6492(4) 0.06271(7) 0.0751(8) Uani 1 1 d . . . . .
H16 H 1.1700 0.7272 0.0611 0.090 Uiso 1 1 calc R U . . .
C17 C 1.09683(15) 0.6416(4) 0.08627(6) 0.0706(8) Uani 1 1 d . . . . .
H17 H 1.1179 0.7146 0.1007 0.085 Uiso 1 1 calc R U . . .
C18 C 1.03448(13) 0.5258(3) 0.08853(5) 0.0535(6) Uani 1 1 d . . . . .
H18 H 1.0135 0.5227 0.1045 0.064 Uiso 1 1 calc R U . . .
C19 C 0.79767(12) -0.2537(3) 0.17146(4) 0.0421(5) Uani 1 1 d . . . . .
C20 C 0.73399(13) -0.1833(4) 0.15374(5) 0.0561(6) Uani 1 1 d . . . . .
H20 H 0.7391 -0.0709 0.1458 0.067 Uiso 1 1 calc R U . . .
C21 C 0.66351(16) -0.2774(5) 0.14777(6) 0.0795(9) Uani 1 1 d . . . . .
H21 H 0.6220 -0.2283 0.1357 0.095 Uiso 1 1 calc R U . . .
C22 C 0.65343(18) -0.4402(6) 0.15921(7) 0.0913(12) Uani 1 1 d . . . . .
H22 H 0.6052 -0.5015 0.1552 0.110 Uiso 1 1 calc R U . . .
C23 C 0.71557(19) -0.5143(4) 0.17687(6) 0.0817(9) Uani 1 1 d . . . . .
H23 H 0.7094 -0.6263 0.1848 0.098 Uiso 1 1 calc R U . . .
C24 C 0.78709(15) -0.4218(3) 0.18280(5) 0.0585(6) Uani 1 1 d . . . . .
H24 H 0.8288 -0.4731 0.1946 0.070 Uiso 1 1 calc R U . . .
C25 C 0.94795(12) -0.2689(3) 0.18611(4) 0.0373(5) Uani 1 1 d . . . . .
C26 C 0.95531(13) -0.4205(3) 0.17020(4) 0.0454(5) Uani 1 1 d . . . . .
H26 H 0.9134 -0.4508 0.1567 0.055 Uiso 1 1 calc R U . . .
C27 C 1.02248(15) -0.5263(3) 0.17382(5) 0.0594(6) Uani 1 1 d . . . . .
H27 H 1.0257 -0.6268 0.1629 0.071 Uiso 1 1 calc R U . . .
C28 C 1.08502(16) -0.4841(4) 0.19359(6) 0.0691(8) Uani 1 1 d . . . . .
H28 H 1.1314 -0.5533 0.1957 0.083 Uiso 1 1 calc R U . . .
C29 C 1.07860(15) -0.3393(4) 0.21017(5) 0.0694(8) Uani 1 1 d . . . . .
H29 H 1.1201 -0.3127 0.2240 0.083 Uiso 1 1 calc R U . . .
C30 C 1.01060(13) -0.2318(3) 0.20651(5) 0.0536(6) Uani 1 1 d . . . . .
H30 H 1.0071 -0.1338 0.2179 0.064 Uiso 1 1 calc R U . . .
C31 C 0.86496(12) -0.0227(3) 0.20418(4) 0.0410(5) Uani 1 1 d . . . . .
C32 C 0.81694(15) -0.0740(4) 0.22237(5) 0.0619(7) Uani 1 1 d . . . . .
H32 H 0.7876 -0.1806 0.2195 0.074 Uiso 1 1 calc R U . . .
C33 C 0.81147(18) 0.0303(5) 0.24490(5) 0.0850(10) Uani 1 1 d . . . . .
H33 H 0.7787 -0.0074 0.2570 0.102 Uiso 1 1 calc R U . . .
C34 C 0.85333(18) 0.1863(5) 0.24955(6) 0.0798(9) Uani 1 1 d . . . . .
H34 H 0.8501 0.2544 0.2649 0.096 Uiso 1 1 calc R U . . .
C35 C 0.90037(19) 0.2429(4) 0.23152(5) 0.0749(8) Uani 1 1 d . . . . .
H35 H 0.9283 0.3515 0.2343 0.090 Uiso 1 1 calc R U . . .
C36 C 0.90654(16) 0.1386(3) 0.20909(5) 0.0614(7) Uani 1 1 d . . . . .
H36 H 0.9393 0.1776 0.1971 0.074 Uiso 1 1 calc R U . . .
C37 C 0.90800(14) -0.1323(3) 0.12577(4) 0.0455(5) Uani 1 1 d . . . . .
H37A H 0.9610 -0.1846 0.1292 0.055 Uiso 1 1 calc R U . . .
H37B H 0.8696 -0.2306 0.1245 0.055 Uiso 1 1 calc R U . . .
C38 C 0.89768(13) -0.0288(3) 0.09947(4) 0.0454(5) Uani 1 1 d . . . . .
H38A H 0.8441 0.0200 0.0957 0.055 Uiso 1 1 calc R U . . .
H38B H 0.9052 -0.1104 0.0850 0.055 Uiso 1 1 calc R U . . .
C39 C 0.93154(11) 0.2911(3) 0.07098(4) 0.0347(4) Uani 1 1 d . . . . .
C40 C 0.87465(12) -0.1457(3) 0.18007(4) 0.0369(5) Uani 1 1 d . . . . .
S1 S 0.96941(3) 0.15521(7) 0.10134(2) 0.04288(15) Uani 1 1 d . . . . .
S2 S 0.89394(4) 0.01561(7) 0.15320(2) 0.04756(16) Uani 1 1 d . . . . .
 
loop_
 _atom_site_aniso_label
 _atom_site_aniso_U_11
 _atom_site_aniso_U_22
 _atom_site_aniso_U_33
 _atom_site_aniso_U_23
 _atom_site_aniso_U_13
 _atom_site_aniso_U_12
C1 0.0414(12) 0.0334(10) 0.0286(10) 0.0019(8) 0.0075(9) -0.0020(9)
C2 0.0483(13) 0.0410(12) 0.0415(12) 0.0012(10) 0.0078(10) 0.0032(10)
C3 0.0707(17) 0.0423(12) 0.0478(13) -0.0037(11) 0.0192(12) 0.0071(12)
C4 0.0847(19) 0.0501(14) 0.0398(13) -0.0138(11) 0.0067(13) -0.0043(14)
C5 0.0593(15) 0.0599(15) 0.0449(13) -0.0100(12) -0.0076(11) -0.0029(13)
C6 0.0468(13) 0.0424(12) 0.0401(12) -0.0038(10) 0.0043(10) 0.0002(10)
C7 0.0465(13) 0.0440(12) 0.0446(12) -0.0051(10) 0.0033(10) -0.0009(10)
C8 0.0513(14) 0.0433(13) 0.0686(16) -0.0112(12) -0.0059(13) 0.0063(11)
C9 0.0455(15) 0.0568(16) 0.091(2) -0.0305(15) 0.0103(14) 0.0042(12)
C10 0.0595(16) 0.0590(16) 0.0701(17) -0.0246(14) 0.0296(13) -0.0086(13)
C11 0.0541(14) 0.0439(12) 0.0458(13) -0.0097(10) 0.0165(11) -0.0061(11)
C12 0.0363(11) 0.0351(10) 0.0367(11) -0.0075(9) 0.0039(9) -0.0066(9)
C13 0.0356(11) 0.0336(10) 0.0458(12) 0.0030(9) 0.0071(9) -0.0006(9)
C14 0.0512(14) 0.0467(13) 0.0536(14) 0.0007(11) 0.0181(11) -0.0037(11)
C15 0.0590(16) 0.0596(16) 0.0811(19) 0.0058(14) 0.0348(14) -0.0054(13)
C16 0.0529(16) 0.0606(17) 0.116(3) -0.0014(17) 0.0272(17) -0.0206(14)
C17 0.0624(17) 0.0621(17) 0.086(2) -0.0127(15) 0.0076(15) -0.0250(14)
C18 0.0539(14) 0.0500(14) 0.0569(14) -0.0079(12) 0.0097(12) -0.0145(12)
C19 0.0393(12) 0.0509(13) 0.0377(12) -0.0082(10) 0.0104(10) 0.0017(10)
C20 0.0453(14) 0.0734(17) 0.0494(14) -0.0160(12) 0.0068(11) 0.0139(13)
C21 0.0383(16) 0.128(3) 0.072(2) -0.042(2) 0.0074(14) 0.0044(18)
C22 0.0472(18) 0.142(3) 0.091(2) -0.057(2) 0.0279(17) -0.032(2)
C23 0.074(2) 0.085(2) 0.094(2) -0.0195(18) 0.0370(18) -0.0351(18)
C24 0.0519(15) 0.0635(16) 0.0620(16) -0.0001(13) 0.0146(12) -0.0135(13)
C25 0.0388(12) 0.0375(11) 0.0368(11) 0.0061(9) 0.0096(9) -0.0010(9)
C26 0.0479(13) 0.0432(12) 0.0458(12) 0.0062(10) 0.0092(10) 0.0058(11)
C27 0.0655(17) 0.0520(14) 0.0637(16) 0.0073(12) 0.0199(13) 0.0166(13)
C28 0.0587(17) 0.0775(19) 0.0740(18) 0.0192(16) 0.0191(15) 0.0277(15)
C29 0.0456(15) 0.093(2) 0.0659(17) 0.0109(16) -0.0044(13) 0.0092(15)
C30 0.0481(14) 0.0591(15) 0.0516(14) -0.0022(12) 0.0016(11) 0.0026(12)
C31 0.0441(12) 0.0441(12) 0.0335(11) -0.0015(9) 0.0023(9) 0.0075(10)
C32 0.0651(16) 0.0754(17) 0.0486(14) -0.0148(13) 0.0197(12) -0.0083(14)
C33 0.083(2) 0.121(3) 0.0564(17) -0.0306(18) 0.0287(15) -0.005(2)
C34 0.086(2) 0.094(2) 0.0567(17) -0.0368(17) 0.0030(16) 0.0183(18)
C35 0.103(2) 0.0591(17) 0.0582(17) -0.0191(14) -0.0028(17) 0.0008(16)
C36 0.0858(19) 0.0523(15) 0.0466(14) -0.0084(12) 0.0118(13) -0.0090(13)
C37 0.0649(15) 0.0362(11) 0.0367(11) 0.0010(9) 0.0119(10) -0.0047(10)
C38 0.0609(14) 0.0408(12) 0.0335(11) -0.0008(9) 0.0040(10) -0.0129(11)
C39 0.0390(11) 0.0347(10) 0.0302(10) 0.0012(8) 0.0048(8) -0.0026(9)
C40 0.0426(12) 0.0361(11) 0.0324(10) 0.0021(9) 0.0074(9) 0.0016(9)
S1 0.0496(3) 0.0423(3) 0.0336(3) 0.0038(2) -0.0032(2) -0.0090(3)
S2 0.0736(4) 0.0346(3) 0.0354(3) 0.0032(2) 0.0113(3) 0.0015(3)
 
_geom_special_details
;
 All esds (except the esd in the dihedral angle between two l.s. planes)
 are estimated using the full covariance matrix.  The cell esds are taken
 into account individually in the estimation of esds in distances, angles
 and torsion angles; correlations between esds in cell parameters are only
 used when they are defined by crystal symmetry.  An approximate (isotropic)
 treatment of cell esds is used for estimating esds involving l.s. planes.
;
 
loop_
 _geom_bond_atom_site_label_1
 _geom_bond_atom_site_label_2
 _geom_bond_distance
 _geom_bond_site_symmetry_2
 _geom_bond_publ_flag
C1 C6 1.382(3) . ?
C1 C2 1.392(3) . ?
C1 C39 1.540(3) . ?
C2 C3 1.377(3) . ?
C2 H2 0.9300 . ?
C3 C4 1.377(3) . ?
C3 H3 0.9300 . ?
C4 C5 1.368(3) . ?
C4 H4 0.9300 . ?
C5 C6 1.387(3) . ?
C5 H5 0.9300 . ?
C6 H6 0.9300 . ?
C7 C8 1.378(3) . ?
C7 C12 1.393(3) . ?
C7 H7 0.9300 . ?
C8 C9 1.381(4) . ?
C8 H8 0.9300 . ?
C9 C10 1.372(4) . ?
C9 H9 0.9300 . ?
C10 C11 1.379(3) . ?
C10 H10 0.9300 . ?
C11 C12 1.387(3) . ?
C11 H11 0.9300 . ?
C12 C39 1.539(3) . ?
C13 C14 1.383(3) . ?
C13 C18 1.385(3) . ?
C13 C39 1.541(3) . ?
C14 C15 1.387(3) . ?
C14 H14 0.9300 . ?
C15 C16 1.363(4) . ?
C15 H15 0.9300 . ?
C16 C17 1.375(4) . ?
C16 H16 0.9300 . ?
C17 C18 1.379(3) . ?
C17 H17 0.9300 . ?
C18 H18 0.9300 . ?
C19 C24 1.388(3) . ?
C19 C20 1.390(3) . ?
C19 C40 1.535(3) . ?
C20 C21 1.376(4) . ?
C20 H20 0.9300 . ?
C21 C22 1.354(5) . ?
C21 H21 0.9300 . ?
C22 C23 1.382(5) . ?
C22 H22 0.9300 . ?
C23 C24 1.385(3) . ?
C23 H23 0.9300 . ?
C24 H24 0.9300 . ?
C25 C30 1.385(3) . ?
C25 C26 1.392(3) . ?
C25 C40 1.533(3) . ?
C26 C27 1.371(3) . ?
C26 H26 0.9300 . ?
C27 C28 1.373(4) . ?
C27 H27 0.9300 . ?
C28 C29 1.371(4) . ?
C28 H28 0.9300 . ?
C29 C30 1.389(3) . ?
C29 H29 0.9300 . ?
C30 H30 0.9300 . ?
C31 C32 1.373(3) . ?
C31 C36 1.385(3) . ?
C31 C40 1.545(3) . ?
C32 C33 1.386(3) . ?
C32 H32 0.9300 . ?
C33 C34 1.353(4) . ?
C33 H33 0.9300 . ?
C34 C35 1.366(4) . ?
C34 H34 0.9300 . ?
C35 C36 1.385(3) . ?
C35 H35 0.9300 . ?
C36 H36 0.9300 . ?
C37 C38 1.515(3) . ?
C37 S2 1.806(2) . ?
C37 H37A 0.9700 . ?
C37 H37B 0.9700 . ?
C38 S1 1.816(2) . ?
C38 H38A 0.9700 . ?
C38 H38B 0.9700 . ?
C39 S1 1.8570(19) . ?
C40 S2 1.8692(19) . ?
 
loop_
 _geom_angle_atom_site_label_1
 _geom_angle_atom_site_label_2
 _geom_angle_atom_site_label_3
 _geom_angle
 _geom_angle_site_symmetry_1
 _geom_angle_site_symmetry_3
 _geom_angle_publ_flag
C6 C1 C2 117.66(18) . . ?
C6 C1 C39 122.68(17) . . ?
C2 C1 C39 119.63(17) . . ?
C3 C2 C1 121.1(2) . . ?
C3 C2 H2 119.4 . . ?
C1 C2 H2 119.4 . . ?
C4 C3 C2 120.5(2) . . ?
C4 C3 H3 119.8 . . ?
C2 C3 H3 119.8 . . ?
C5 C4 C3 119.2(2) . . ?
C5 C4 H4 120.4 . . ?
C3 C4 H4 120.4 . . ?
C4 C5 C6 120.6(2) . . ?
C4 C5 H5 119.7 . . ?
C6 C5 H5 119.7 . . ?
C1 C6 C5 120.9(2) . . ?
C1 C6 H6 119.5 . . ?
C5 C6 H6 119.5 . . ?
C8 C7 C12 121.4(2) . . ?
C8 C7 H7 119.3 . . ?
C12 C7 H7 119.3 . . ?
C7 C8 C9 119.9(2) . . ?
C7 C8 H8 120.1 . . ?
C9 C8 H8 120.1 . . ?
C10 C9 C8 119.4(2) . . ?
C10 C9 H9 120.3 . . ?
C8 C9 H9 120.3 . . ?
C9 C10 C11 120.7(2) . . ?
C9 C10 H10 119.7 . . ?
C11 C10 H10 119.7 . . ?
C10 C11 C12 121.0(2) . . ?
C10 C11 H11 119.5 . . ?
C12 C11 H11 119.5 . . ?
C11 C12 C7 117.55(19) . . ?
C11 C12 C39 123.69(18) . . ?
C7 C12 C39 118.76(17) . . ?
C14 C13 C18 117.94(19) . . ?
C14 C13 C39 123.25(18) . . ?
C18 C13 C39 118.76(18) . . ?
C13 C14 C15 120.5(2) . . ?
C13 C14 H14 119.7 . . ?
C15 C14 H14 119.7 . . ?
C16 C15 C14 120.8(2) . . ?
C16 C15 H15 119.6 . . ?
C14 C15 H15 119.6 . . ?
C15 C16 C17 119.4(2) . . ?
C15 C16 H16 120.3 . . ?
C17 C16 H16 120.3 . . ?
C16 C17 C18 120.1(2) . . ?
C16 C17 H17 119.9 . . ?
C18 C17 H17 119.9 . . ?
C17 C18 C13 121.2(2) . . ?
C17 C18 H18 119.4 . . ?
C13 C18 H18 119.4 . . ?
C24 C19 C20 117.3(2) . . ?
C24 C19 C40 120.4(2) . . ?
C20 C19 C40 122.0(2) . . ?
C21 C20 C19 121.0(3) . . ?
C21 C20 H20 119.5 . . ?
C19 C20 H20 119.5 . . ?
C22 C21 C20 121.2(3) . . ?
C22 C21 H21 119.4 . . ?
C20 C21 H21 119.4 . . ?
C21 C22 C23 119.3(3) . . ?
C21 C22 H22 120.4 . . ?
C23 C22 H22 120.4 . . ?
C22 C23 C24 120.0(3) . . ?
C22 C23 H23 120.0 . . ?
C24 C23 H23 120.0 . . ?
C23 C24 C19 121.1(3) . . ?
C23 C24 H24 119.4 . . ?
C19 C24 H24 119.4 . . ?
C30 C25 C26 117.2(2) . . ?
C30 C25 C40 122.40(19) . . ?
C26 C25 C40 120.34(18) . . ?
C27 C26 C25 121.9(2) . . ?
C27 C26 H26 119.0 . . ?
C25 C26 H26 119.0 . . ?
C26 C27 C28 120.1(2) . . ?
C26 C27 H27 120.0 . . ?
C28 C27 H27 120.0 . . ?
C29 C28 C27 119.4(2) . . ?
C29 C28 H28 120.3 . . ?
C27 C28 H28 120.3 . . ?
C28 C29 C30 120.5(2) . . ?
C28 C29 H29 119.7 . . ?
C30 C29 H29 119.7 . . ?
C25 C30 C29 120.8(2) . . ?
C25 C30 H30 119.6 . . ?
C29 C30 H30 119.6 . . ?
C32 C31 C36 117.2(2) . . ?
C32 C31 C40 120.8(2) . . ?
C36 C31 C40 121.97(19) . . ?
C31 C32 C33 121.2(3) . . ?
C31 C32 H32 119.4 . . ?
C33 C32 H32 119.4 . . ?
C34 C33 C32 120.8(3) . . ?
C34 C33 H33 119.6 . . ?
C32 C33 H33 119.6 . . ?
C33 C34 C35 119.4(3) . . ?
C33 C34 H34 120.3 . . ?
C35 C34 H34 120.3 . . ?
C34 C35 C36 120.1(3) . . ?
C34 C35 H35 120.0 . . ?
C36 C35 H35 120.0 . . ?
C35 C36 C31 121.4(3) . . ?
C35 C36 H36 119.3 . . ?
C31 C36 H36 119.3 . . ?
C38 C37 S2 110.76(14) . . ?
C38 C37 H37A 109.5 . . ?
S2 C37 H37A 109.5 . . ?
C38 C37 H37B 109.5 . . ?
S2 C37 H37B 109.5 . . ?
H37A C37 H37B 108.1 . . ?
C37 C38 S1 110.29(14) . . ?
C37 C38 H38A 109.6 . . ?
S1 C38 H38A 109.6 . . ?
C37 C38 H38B 109.6 . . ?
S1 C38 H38B 109.6 . . ?
H38A C38 H38B 108.1 . . ?
C12 C39 C1 112.30(15) . . ?
C12 C39 C13 108.06(15) . . ?
C1 C39 C13 112.90(15) . . ?
C12 C39 S1 112.21(13) . . ?
C1 C39 S1 107.42(13) . . ?
C13 C39 S1 103.69(13) . . ?
C25 C40 C19 112.24(16) . . ?
C25 C40 C31 112.06(16) . . ?
C19 C40 C31 109.57(16) . . ?
C25 C40 S2 106.91(13) . . ?
C19 C40 S2 111.36(13) . . ?
C31 C40 S2 104.42(13) . . ?
C38 S1 C39 102.57(9) . . ?
C37 S2 C40 103.30(9) . . ?
 
loop_
 _geom_torsion_atom_site_label_1
 _geom_torsion_atom_site_label_2
 _geom_torsion_atom_site_label_3
 _geom_torsion_atom_site_label_4
 _geom_torsion
 _geom_torsion_site_symmetry_1
 _geom_torsion_site_symmetry_2
 _geom_torsion_site_symmetry_3
 _geom_torsion_site_symmetry_4
 _geom_torsion_publ_flag
C6 C1 C2 C3 1.3(3) . . . . ?
C39 C1 C2 C3 179.47(18) . . . . ?
C1 C2 C3 C4 0.0(3) . . . . ?
C2 C3 C4 C5 -0.8(4) . . . . ?
C3 C4 C5 C6 0.2(4) . . . . ?
C2 C1 C6 C5 -1.9(3) . . . . ?
C39 C1 C6 C5 -179.99(19) . . . . ?
C4 C5 C6 C1 1.1(3) . . . . ?
C12 C7 C8 C9 0.3(3) . . . . ?
C7 C8 C9 C10 1.0(3) . . . . ?
C8 C9 C10 C11 -0.8(4) . . . . ?
C9 C10 C11 C12 -0.9(3) . . . . ?
C10 C11 C12 C7 2.2(3) . . . . ?
C10 C11 C12 C39 -178.21(19) . . . . ?
C8 C7 C12 C11 -2.0(3) . . . . ?
C8 C7 C12 C39 178.46(18) . . . . ?
C18 C13 C14 C15 0.7(3) . . . . ?
C39 C13 C14 C15 178.2(2) . . . . ?
C13 C14 C15 C16 -0.1(4) . . . . ?
C14 C15 C16 C17 -0.2(4) . . . . ?
C15 C16 C17 C18 -0.1(4) . . . . ?
C16 C17 C18 C13 0.7(4) . . . . ?
C14 C13 C18 C17 -1.0(3) . . . . ?
C39 C13 C18 C17 -178.6(2) . . . . ?
C24 C19 C20 C21 -0.1(3) . . . . ?
C40 C19 C20 C21 -175.4(2) . . . . ?
C19 C20 C21 C22 0.9(4) . . . . ?
C20 C21 C22 C23 -1.1(4) . . . . ?
C21 C22 C23 C24 0.3(4) . . . . ?
C22 C23 C24 C19 0.6(4) . . . . ?
C20 C19 C24 C23 -0.7(3) . . . . ?
C40 C19 C24 C23 174.7(2) . . . . ?
C30 C25 C26 C27 -2.0(3) . . . . ?
C40 C25 C26 C27 175.31(19) . . . . ?
C25 C26 C27 C28 0.0(4) . . . . ?
C26 C27 C28 C29 2.1(4) . . . . ?
C27 C28 C29 C30 -2.2(4) . . . . ?
C26 C25 C30 C29 1.9(3) . . . . ?
C40 C25 C30 C29 -175.3(2) . . . . ?
C28 C29 C30 C25 0.1(4) . . . . ?
C36 C31 C32 C33 -1.0(4) . . . . ?
C40 C31 C32 C33 176.2(2) . . . . ?
C31 C32 C33 C34 0.2(5) . . . . ?
C32 C33 C34 C35 1.2(5) . . . . ?
C33 C34 C35 C36 -1.7(5) . . . . ?
C34 C35 C36 C31 0.8(4) . . . . ?
C32 C31 C36 C35 0.5(4) . . . . ?
C40 C31 C36 C35 -176.7(2) . . . . ?
S2 C37 C38 S1 59.55(19) . . . . ?
C11 C12 C39 C1 108.3(2) . . . . ?
C7 C12 C39 C1 -72.1(2) . . . . ?
C11 C12 C39 C13 -126.5(2) . . . . ?
C7 C12 C39 C13 53.1(2) . . . . ?
C11 C12 C39 S1 -12.8(2) . . . . ?
C7 C12 C39 S1 166.78(15) . . . . ?
C6 C1 C39 C12 1.9(3) . . . . ?
C2 C1 C39 C12 -176.19(17) . . . . ?
C6 C1 C39 C13 -120.6(2) . . . . ?
C2 C1 C39 C13 61.3(2) . . . . ?
C6 C1 C39 S1 125.71(17) . . . . ?
C2 C1 C39 S1 -52.4(2) . . . . ?
C14 C13 C39 C12 -114.9(2) . . . . ?
C18 C13 C39 C12 62.6(2) . . . . ?
C14 C13 C39 C1 9.9(3) . . . . ?
C18 C13 C39 C1 -172.59(18) . . . . ?
C14 C13 C39 S1 125.86(19) . . . . ?
C18 C13 C39 S1 -56.7(2) . . . . ?
C30 C25 C40 C19 -143.8(2) . . . . ?
C26 C25 C40 C19 39.0(2) . . . . ?
C30 C25 C40 C31 -20.0(3) . . . . ?
C26 C25 C40 C31 162.84(18) . . . . ?
C30 C25 C40 S2 93.8(2) . . . . ?
C26 C25 C40 S2 -83.3(2) . . . . ?
C24 C19 C40 C25 35.6(3) . . . . ?
C20 C19 C40 C25 -149.18(19) . . . . ?
C24 C19 C40 C31 -89.5(2) . . . . ?
C20 C19 C40 C31 85.6(2) . . . . ?
C24 C19 C40 S2 155.46(17) . . . . ?
C20 C19 C40 S2 -29.4(2) . . . . ?
C32 C31 C40 C25 -94.5(2) . . . . ?
C36 C31 C40 C25 82.6(2) . . . . ?
C32 C31 C40 C19 30.8(3) . . . . ?
C36 C31 C40 C19 -152.1(2) . . . . ?
C32 C31 C40 S2 150.18(18) . . . . ?
C36 C31 C40 S2 -32.8(2) . . . . ?
C37 C38 S1 C39 -167.60(15) . . . . ?
C12 C39 S1 C38 79.32(15) . . . . ?
C1 C39 S1 C38 -44.57(15) . . . . ?
C13 C39 S1 C38 -164.31(13) . . . . ?
C38 C37 S2 C40 161.50(15) . . . . ?
C25 C40 S2 C37 59.39(15) . . . . ?
C19 C40 S2 C37 -63.54(16) . . . . ?
C31 C40 S2 C37 178.30(14) . . . . ?
 
_refine_diff_density_max    0.241
_refine_diff_density_min   -0.242
_refine_diff_density_rms    0.038

_shelxl_version_number 2014-3

_shelx_res_file
;
TITL MISS08 in C2/c
CELL  0.71073  16.9974   7.3713  50.3933   90.000   99.079   90.000
ZERR     8.00   0.0004   0.0002   0.0012    0.000    0.001    0.000
LATT   7
SYMM  - X,   Y, 1/2 - Z
SFAC  C    H    S
UNIT  320 272 16
MERG   2
OMIT    -3.00  52.00
OMIT     0   0   4
FMAP   2
PLAN   10
HTAB
SIZE     0.150   0.150   0.250
ACTA
BOND   $H
CONF
L.S.  18
TEMP    23.00
WGHT    0.031200    5.975600
FVAR       0.05514
C1    1    0.909333    0.157520    0.047488    11.00000    0.04143    0.03340 =
         0.02859    0.00186    0.00749   -0.00197
C2    1    0.964843    0.029698    0.041979    11.00000    0.04832    0.04104 =
         0.04147    0.00118    0.00777    0.00318
AFIX  43
H2    2    1.015029    0.026883    0.052461    11.00000   -1.20000
AFIX   0
C3    1    0.946685   -0.092646    0.021268    11.00000    0.07071    0.04228 =
         0.04782   -0.00373    0.01917    0.00711
AFIX  43
H3    2    0.984612   -0.177003    0.017925    11.00000   -1.20000
AFIX   0
C4    1    0.872805   -0.091007    0.005474    11.00000    0.08470    0.05010 =
         0.03978   -0.01382    0.00672   -0.00430
AFIX  43
H4    2    0.860840   -0.172688   -0.008651    11.00000   -1.20000
AFIX   0
C5    1    0.817224    0.032216    0.010813    11.00000    0.05930    0.05986 =
         0.04488   -0.01004   -0.00757   -0.00287
AFIX  43
H5    2    0.767111    0.033870    0.000276    11.00000   -1.20000
AFIX   0
C6    1    0.834895    0.154794    0.031803    11.00000    0.04676    0.04244 =
         0.04008   -0.00381    0.00433    0.00018
AFIX  43
H6    2    0.796110    0.236263    0.035367    11.00000   -1.20000
AFIX   0
C7    1    0.837175    0.549951    0.056554    11.00000    0.04649    0.04402 =
         0.04463   -0.00507    0.00334   -0.00095
AFIX  43
H7    2    0.864769    0.566498    0.042204    11.00000   -1.20000
AFIX   0
C8    1    0.773398    0.661008    0.058917    11.00000    0.05133    0.04329 =
         0.06860   -0.01122   -0.00594    0.00629
AFIX  43
H8    2    0.758165    0.750903    0.046192    11.00000   -1.20000
AFIX   0
C9    1    0.732165    0.638570    0.080206    11.00000    0.04547    0.05685 =
         0.09103   -0.03048    0.01026    0.00417
AFIX  43
H9    2    0.688557    0.711784    0.081750    11.00000   -1.20000
AFIX   0
C10   1    0.756103    0.507276    0.099068    11.00000    0.05953    0.05899 =
         0.07008   -0.02457    0.02964   -0.00861
AFIX  43
H10   2    0.728875    0.492732    0.113550    11.00000   -1.20000
AFIX   0
C11   1    0.820097    0.396734    0.096764    11.00000    0.05415    0.04394 =
         0.04584   -0.00965    0.01652   -0.00612
AFIX  43
H11   2    0.835954    0.309625    0.109869    11.00000   -1.20000
AFIX   0
C12   1    0.861184    0.413458    0.075202    11.00000    0.03632    0.03511 =
         0.03672   -0.00755    0.00390   -0.00661
C13   1    1.002461    0.414168    0.067453    11.00000    0.03559    0.03355 =
         0.04585    0.00303    0.00713   -0.00064
C14   1    1.034166    0.424101    0.043847    11.00000    0.05120    0.04669 =
         0.05356    0.00074    0.01813   -0.00373
AFIX  43
H14   2    1.013420    0.351595    0.029314    11.00000   -1.20000
AFIX   0
C15   1    1.096674    0.541380    0.041682    11.00000    0.05895    0.05965 =
         0.08109    0.00576    0.03475   -0.00538
AFIX  43
H15   2    1.117482    0.546532    0.025702    11.00000   -1.20000
AFIX   0
C16   1    1.127957    0.649175    0.062708    11.00000    0.05289    0.06064 =
         0.11614   -0.00142    0.02721   -0.02059
AFIX  43
H16   2    1.169976    0.727169    0.061129    11.00000   -1.20000
AFIX   0
C17   1    1.096827    0.641557    0.086275    11.00000    0.06241    0.06210 =
         0.08598   -0.01271    0.00760   -0.02498
AFIX  43
H17   2    1.117865    0.714571    0.100714    11.00000   -1.20000
AFIX   0
C18   1    1.034478    0.525844    0.088528    11.00000    0.05386    0.04998 =
         0.05687   -0.00791    0.00969   -0.01448
AFIX  43
H18   2    1.013531    0.522713    0.104492    11.00000   -1.20000
AFIX   0
C19   1    0.797672   -0.253703    0.171456    11.00000    0.03928    0.05086 =
         0.03766   -0.00819    0.01036    0.00170
C20   1    0.733988   -0.183280    0.153738    11.00000    0.04530    0.07342 =
         0.04942   -0.01601    0.00679    0.01391
AFIX  43
H20   2    0.739106   -0.070877    0.145804    11.00000   -1.20000
AFIX   0
C21   1    0.663514   -0.277403    0.147768    11.00000    0.03833    0.12784 =
         0.07187   -0.04174    0.00743    0.00437
AFIX  43
H21   2    0.622044   -0.228290    0.135651    11.00000   -1.20000
AFIX   0
C22   1    0.653426   -0.440195    0.159207    11.00000    0.04715    0.14151 =
         0.09059   -0.05745    0.02787   -0.03186
AFIX  43
H22   2    0.605187   -0.501502    0.155220    11.00000   -1.20000
AFIX   0
C23   1    0.715569   -0.514291    0.176868    11.00000    0.07386    0.08531 =
         0.09365   -0.01949    0.03699   -0.03509
AFIX  43
H23   2    0.709359   -0.626315    0.184771    11.00000   -1.20000
AFIX   0
C24   1    0.787094   -0.421766    0.182801    11.00000    0.05190    0.06348 =
         0.06199   -0.00009    0.01465   -0.01348
AFIX  43
H24   2    0.828753   -0.473125    0.194590    11.00000   -1.20000
AFIX   0
C25   1    0.947946   -0.268914    0.186115    11.00000    0.03880    0.03755 =
         0.03680    0.00609    0.00960   -0.00100
C26   1    0.955307   -0.420473    0.170201    11.00000    0.04787    0.04318 =
         0.04583    0.00624    0.00923    0.00575
AFIX  43
H26   2    0.913448   -0.450789    0.156724    11.00000   -1.20000
AFIX   0
C27   1    1.022484   -0.526332    0.173824    11.00000    0.06547    0.05200 =
         0.06373    0.00729    0.01994    0.01657
AFIX  43
H27   2    1.025686   -0.626788    0.162880    11.00000   -1.20000
AFIX   0
C28   1    1.085025   -0.484138    0.193595    11.00000    0.05874    0.07749 =
         0.07396    0.01919    0.01910    0.02770
AFIX  43
H28   2    1.131359   -0.553286    0.195725    11.00000   -1.20000
AFIX   0
C29   1    1.078595   -0.339250    0.210165    11.00000    0.04558    0.09264 =
         0.06586    0.01093   -0.00438    0.00923
AFIX  43
H29   2    1.120089   -0.312652    0.223968    11.00000   -1.20000
AFIX   0
C30   1    1.010601   -0.231824    0.206506    11.00000    0.04808    0.05914 =
         0.05165   -0.00222    0.00163    0.00257
AFIX  43
H30   2    1.007092   -0.133818    0.217882    11.00000   -1.20000
AFIX   0
C31   1    0.864963   -0.022690    0.204175    11.00000    0.04408    0.04410 =
         0.03352   -0.00149    0.00231    0.00749
C32   1    0.816936   -0.073991    0.222369    11.00000    0.06511    0.07538 =
         0.04857   -0.01479    0.01970   -0.00829
AFIX  43
H32   2    0.787553   -0.180596    0.219523    11.00000   -1.20000
AFIX   0
C33   1    0.811472    0.030282    0.244898    11.00000    0.08276    0.12143 =
         0.05639   -0.03064    0.02867   -0.00538
AFIX  43
H33   2    0.778653   -0.007437    0.256959    11.00000   -1.20000
AFIX   0
C34   1    0.853335    0.186330    0.249549    11.00000    0.08621    0.09387 =
         0.05670   -0.03684    0.00302    0.01826
AFIX  43
H34   2    0.850116    0.254448    0.264875    11.00000   -1.20000
AFIX   0
C35   1    0.900373    0.242898    0.231525    11.00000    0.10258    0.05906 =
         0.05816   -0.01910   -0.00281    0.00080
AFIX  43
H35   2    0.928267    0.351535    0.234327    11.00000   -1.20000
AFIX   0
C36   1    0.906539    0.138607    0.209093    11.00000    0.08576    0.05233 =
         0.04663   -0.00839    0.01178   -0.00896
AFIX  43
H36   2    0.939263    0.177643    0.197081    11.00000   -1.20000
AFIX   0
C37   1    0.907996   -0.132302    0.125768    11.00000    0.06487    0.03617 =
         0.03666    0.00099    0.01192   -0.00472
AFIX  23
H37A  2    0.960983   -0.184647    0.129230    11.00000   -1.20000
H37B  2    0.869638   -0.230596    0.124474    11.00000   -1.20000
AFIX   0
C38   1    0.897682   -0.028767    0.099474    11.00000    0.06093    0.04080 =
         0.03347   -0.00076    0.00401   -0.01294
AFIX  23
H38A  2    0.844083    0.019999    0.095660    11.00000   -1.20000
H38B  2    0.905157   -0.110371    0.084978    11.00000   -1.20000
AFIX   0
C39   1    0.931540    0.291122    0.070976    11.00000    0.03896    0.03467 =
         0.03022    0.00123    0.00479   -0.00261
C40   1    0.874650   -0.145662    0.180072    11.00000    0.04261    0.03610 =
         0.03239    0.00210    0.00743    0.00165
S1    3    0.969414    0.155213    0.101340    11.00000    0.04960    0.04227 =
         0.03361    0.00381   -0.00324   -0.00902
S2    3    0.893939    0.015611    0.153204    11.00000    0.07355    0.03463 =
         0.03538    0.00323    0.01133    0.00152
HKLF    4  1.0  1.00  0.00  0.00  0.00  1.00  0.00  0.00  0.00  1.00

REM  MISS08 in C2/c
REM R1 =  0.0456 for    4410 Fo > 4sig(Fo)  and  0.0735 for all    6106 data
REM    379 parameters refined using      0 restraints

END

WGHT      0.0292      6.0850

REM No hydrogen bonds found for HTAB generation

REM Highest difference peak  0.241,  deepest hole -0.242,  1-sigma level  0.038
Q1    1   0.8406 -0.0114  0.1473  11.00000  0.05    0.24
Q2    1   0.9684  0.3520  0.0692  11.00000  0.05    0.22
Q3    1   0.9519  0.2394  0.0833  11.00000  0.05    0.19
Q4    1   0.9120 -0.2064  0.1821  11.00000  0.05    0.18
Q5    1   0.9283  0.2314  0.1079  11.00000  0.05    0.17
Q6    1   0.9845 -0.2051  0.1917  11.00000  0.05    0.17
Q7    1   0.8872 -0.0766  0.1700  11.00000  0.05    0.17
Q8    1   0.9269  0.2383  0.0595  11.00000  0.05    0.17
Q9    1   0.8983  0.3547  0.0740  11.00000  0.05    0.16
Q10   1   0.7839 -0.2441  0.1574  11.00000  0.05    0.15
;
_shelx_res_checksum   95430

_shelx_hkl_file
;
   4   0  -4    4.74    0.30
  -4   0   4    5.02    0.29
  -4   0   4    4.46    0.31
  -4   0   4    4.74    0.28
  -4   0   4    4.25    0.33
  -6   0   6   13.48    0.49
  -6   0   6   14.22    0.60
  -6   0   6   13.93    0.59
  -6   0   6   13.72    0.56
  -6   0   6   13.80    0.59
   6   0  -6   13.37    0.56
   8   0  -8   16.92    0.63
  -8   0   8   15.26    0.73
  -8   0   8   17.31    0.73
  -8   0   8   17.26    0.74
  -8   0   8   17.32    0.63
   8   0  -8   15.75    0.59
   8   0  -8   17.75    0.72
  -8   0   8   16.81    0.60
  -8   0   8   15.73    0.70
 -10   0  10    0.01    0.18
  10   0 -10    0.08    0.18
 -10   0  10    0.25    0.17
  10   0 -10    0.38    0.20
 -10   0  10   -0.10    0.17
 -10   0  10   -0.06    0.16
  12   0 -12    4.86    0.43
  12   0 -12    4.71    0.45
 -12   0  12    4.15    0.42
 -12   0  12    4.29    0.43
 -12   0  12    5.15    0.56
  14   0 -14   29.30    1.06
 -14   0  14   30.28    1.09
 -14   0  14   31.25    1.37
 -14   0  14   31.03    1.15
 -16   0  16    3.27    0.54
 -16   0  16    3.81    0.48
  16   0 -16    3.16    0.45
 -16   0  16    4.40    0.54
  18   0 -18    0.56    0.35
 -18   0  18    0.37    0.35
 -18   0  18    0.04    0.29
 -20   0  20    0.84    0.39
  20   0 -20   -0.50    0.33
  -1   1   1    2.46    0.09
   1   1  -1    1.84    0.08
  -3   1   3   22.91    0.65
  -3   1   3   22.24    0.64
   3   1  -3   22.07    0.66
  -3   1   3   22.02    0.63
   3   1  -3   21.63    0.67
   3   1  -3   24.24    0.68
  -3  -1   3   21.31    0.65
  -3  -1   3   22.57    0.66
  -3  -1   3   22.63    0.65
  -3  -1   3   22.61    0.69
   3  -1  -3   22.41    0.62
   3  -1  -3   22.41    0.61
  -5   1   5    8.03    0.33
   5   1  -5    8.17    0.44
  -5   1   5    8.73    0.41
   5   1  -5    9.01    0.38
  -5   1   5    9.28    0.42
  -5   1   5    9.43    0.42
  -5   1   5    8.50    0.43
   5   1  -5    9.40    0.46
   5  -1  -5    8.22    0.39
   5  -1  -5    8.32    0.39
  -5  -1   5    9.23    0.43
  -5  -1   5    9.07    0.45
  -5  -1   5    8.56    0.42
  -5  -1   5    8.88    0.44
  -5  -1   5    8.89    0.41
  -7   1   7    3.73    0.37
   7   1  -7    4.18    0.38
  -7   1   7    4.27    0.37
  -7   1   7    4.19    0.30
  -7   1   7    3.69    0.36
   7   1  -7    3.47    0.31
  -7   1   7    3.87    0.35
   7   1  -7    3.85    0.36
   7  -1  -7    3.82    0.34
  -7  -1   7    3.88    0.36
  -7  -1   7    3.78    0.38
  -7  -1   7    4.07    0.30
  -7  -1   7    4.54    0.30
  -7  -1   7    3.75    0.37
  -7  -1   7    3.43    0.34
  -9   1   9   10.72    0.57
  -9   1   9    9.97    0.60
  -9   1   9   11.13    0.59
  -9   1   9    9.14    0.47
  -9   1   9   10.12    0.56
   9   1  -9    9.59    0.49
   9   1  -9    9.67    0.49
  -9   1   9   10.32    0.47
  -9  -1   9   10.23    0.47
  -9  -1   9   10.18    0.62
  -9  -1   9   10.12    0.59
  -9  -1   9    8.80    0.47
   9  -1  -9    9.83    0.43
   9  -1  -9    9.43    0.46
 -11   1  11    0.99    0.33
 -11   1  11    1.23    0.30
  11   1 -11    1.74    0.31
 -11   1  11    1.08    0.25
 -11   1  11    1.02    0.30
  11   1 -11    1.32    0.30
 -11   1  11    0.93    0.24
 -11  -1  11    1.49    0.27
 -11  -1  11    1.59    0.35
 -11  -1  11    1.27    0.27
  11  -1 -11    1.47    0.25
  13   1 -13    3.66    0.45
 -13   1  13    3.54    0.40
 -13   1  13    2.88    0.46
 -13   1  13    2.78    0.44
 -13   1  13    3.20    0.41
  13   1 -13    2.37    0.39
 -13  -1  13    4.15    0.42
  13  -1 -13    3.37    0.38
 -13  -1  13    2.76    0.46
 -13  -1  13    3.07    0.42
 -15   1  15    0.64    0.31
  15   1 -15    0.28    0.31
  15   1 -15    0.06    0.31
 -15   1  15   -0.01    0.24
  15  -1 -15    0.04    0.26
 -15  -1  15   -0.48    0.24
 -15  -1  15    0.02    0.24
 -17   1  17    0.71    0.32
 -17   1  17    0.65    0.35
  17   1 -17    1.25    0.38
  17  -1 -17    1.20    0.35
 -17  -1  17    0.75    0.32
 -19   1  19    0.57    0.41
 -19   1  19    0.00    0.28
  19   1 -19   -0.09    0.34
  19  -1 -19    0.09    0.33
 -19  -1  19    0.18    0.32
   2   2  -2    1.01    0.12
  -2   2   2    0.91    0.10
   2   2  -2    1.00    0.13
   2   2  -2    1.24    0.13
  -2  -2   2    0.86    0.12
  -4   2   4   43.98    1.12
   4   2  -4   40.45    1.02
   4   2  -4   43.34    1.18
  -4   2   4   43.20    1.12
   4   2  -4   43.48    1.18
  -4   2   4   42.30    1.15
   4   2  -4   45.93    1.21
  -4  -2   4   42.88    1.23
  -6   2   6   38.76    0.99
  -6   2   6   38.74    1.13
   6   2  -6   39.66    1.19
   6   2  -6   39.57    1.18
  -6   2   6   38.40    1.06
  -6   2   6   37.83    1.12
   6   2  -6   38.94    1.03
  -6   2   6   39.42    1.17
  -6  -2   6   37.96    1.12
   6  -2  -6   40.31    1.28
  -6  -2   6   38.56    1.25
  -8   2   8   10.83    0.57
   8   2  -8   10.72    0.56
   8   2  -8   10.73    0.50
   8   2  -8   10.64    0.49
  -8   2   8   10.74    0.48
  -8   2   8   13.19    0.56
  -8   2   8   10.64    0.57
   8   2  -8   11.84    0.64
  -8   2   8   11.18    0.58
   8  -2  -8   10.37    0.67
  -8  -2   8    9.71    0.60
  -8  -2   8   11.15    0.46
  10   2 -10    3.78    0.43
  10   2 -10    4.48    0.41
 -10   2  10    4.24    0.37
  10   2 -10    3.59    0.38
 -10   2  10    3.54    0.36
 -10   2  10    2.92    0.39
 -10   2  10    2.99    0.39
  10  -2 -10    3.83    0.50
 -10  -2  10    4.04    0.47
  10  -2 -10    3.78    0.29
 -10  -2  10    3.71    0.34
 -12   2  12    5.05    0.55
 -12   2  12    4.01    0.49
 -12   2  12    4.93    0.45
 -12   2  12    5.01    0.46
  12   2 -12    4.35    0.48
  12   2 -12    5.35    0.49
  12  -2 -12    5.34    0.65
 -12  -2  12    5.49    0.46
  12  -2 -12    5.69    0.37
 -12  -2  12    4.19    0.54
 -14   2  14   -0.09    0.22
 -14   2  14    0.30    0.28
  14   2 -14   -0.34    0.28
 -14   2  14    0.24    0.26
  14   2 -14    0.08    0.28
 -14  -2  14    0.18    0.29
 -14  -2  14    0.07    0.24
  16   2 -16    1.06    0.37
 -16   2  16    1.43    0.37
  16   2 -16    0.56    0.36
 -16   2  16    1.32    0.33
 -16   2  16    0.58    0.35
 -16  -2  16    0.86    0.32
 -18   2  18    2.82    0.48
 -18   2  18    3.32    0.54
  18   2 -18    2.38    0.50
  18   2 -18    1.84    0.51
 -18  -2  18    3.36    0.49
  20   2 -20    0.28    0.40
 -20   2  20    0.32    0.40
 -20   2  20    1.28    0.41
 -20  -2  20    1.16    0.41
   1  -3  -1    0.21    0.22
  -1  -3   1    0.59    0.25
   3   3  -3    3.27    0.23
   3   3  -3    3.06    0.22
  -3   3   3    2.77    0.19
   3   3  -3    3.07    0.22
   3   3  -3    2.81    0.23
   3   3  -3    2.87    0.23
  -3   3   3    3.15    0.19
  -3  -3   3    3.10    0.26
   3  -3  -3    4.16    0.42
  -3  -3   3    3.37    0.44
  -5   3   5   44.47    1.03
  -5   3   5   42.87    1.21
   5   3  -5   42.05    1.24
  -5   3   5   44.44    1.03
   5   3  -5   42.00    1.08
  -5   3   5   44.26    1.11
   5   3  -5   43.58    1.25
  -5   3   5   44.39    1.16
   5   3  -5   43.69    1.17
  -5   3   5   42.43    1.15
   5   3  -5   43.43    1.11
   5   3  -5   45.12    1.29
  -5  -3   5   44.14    1.31
  -5  -3   5   42.65    1.52
   5  -3  -5   43.97    1.47
  -7   3   7    1.78    0.22
   7   3  -7    2.04    0.30
  -7   3   7    1.63    0.25
  -7   3   7    1.89    0.27
   7   3  -7    1.83    0.31
  -7   3   7    1.83    0.26
   7   3  -7    2.39    0.31
   7   3  -7    1.80    0.24
  -7   3   7    1.73    0.26
  -7   3   7    1.64    0.24
  -7   3   7    2.23    0.22
   7   3  -7    2.92    0.32
  -7  -3   7    2.79    0.56
  -7  -3   7    1.72    0.30
   7  -3  -7    1.80    0.39
  -9   3   9    3.12    0.37
  -9   3   9    2.83    0.40
  -9   3   9    2.83    0.36
   9   3  -9    3.45    0.36
   9   3  -9    2.98    0.38
  -9   3   9    2.74    0.34
   9   3  -9    3.00    0.36
  -9   3   9    2.76    0.29
  -9   3   9    2.73    0.31
  -9  -3   9    2.91    0.26
  -9  -3   9    3.37    0.44
   9  -3  -9    2.25    0.48
 -11   3  11    0.10    0.21
  11   3 -11    0.26    0.26
  11   3 -11    0.17    0.26
 -11   3  11    0.33    0.33
 -11   3  11   -0.17    0.23
 -11   3  11   -0.06    0.20
  11   3 -11    0.36    0.30
 -11  -3  11   -0.01    0.20
  11  -3 -11    0.10    0.40
 -11  -3  11    0.04    0.27
  13   3 -13    0.48    0.31
 -13   3  13    0.11    0.36
 -13   3  13    0.33    0.24
 -13   3  13    0.13    0.25
  13   3 -13    0.60    0.32
 -13  -3  13    0.19    0.32
 -13  -3  13    0.24    0.25
  13  -3 -13    0.34    0.45
 -15   3  15    0.16    0.30
  15   3 -15    0.74    0.37
 -15   3  15   -0.20    0.22
  15   3 -15    0.23    0.32
 -15  -3  15    0.69    0.29
  17   3 -17    3.17    0.51
  17   3 -17    3.08    0.55
 -17   3  17    3.60    0.51
 -17  -3  17    4.32    0.50
  19   3 -19    1.40    0.46
 -19   3  19    1.14    0.41
  19   3 -19    1.00    0.48
   0  -4   0    3.26    0.47
   2   4  -2    2.70    0.16
   2   4  -2    2.60    0.18
   2   4  -2    2.70    0.19
  -2  -4   2    2.54    0.46
   2  -4  -2    3.31    0.46
   4   4  -4    9.62    0.42
   4   4  -4    9.58    0.40
  -4   4   4    8.80    0.34
   4   4  -4    8.58    0.41
   4   4  -4    8.31    0.37
   4   4  -4    8.73    0.37
  -4   4   4    8.74    0.33
  -4   4   4    8.69    0.36
   4   4  -4    8.63    0.31
  -4   4   4    8.99    0.31
   4   4  -4    8.87    0.37
  -4  -4   4   10.44    0.77
   4  -4  -4    7.94    0.64
  -4  -4   4    8.96    0.44
  -6   4   6    3.91    0.32
  -6   4   6    3.98    0.27
  -6   4   6    3.95    0.29
   6   4  -6    3.96    0.32
  -6   4   6    4.11    0.27
   6   4  -6    4.66    0.39
  -6   4   6    3.76    0.30
   6   4  -6    4.52    0.38
   6   4  -6    3.92    0.35
  -6   4   6    3.65    0.30
   6   4  -6    4.41    0.36
  -6   4   6    3.90    0.28
   6   4  -6    4.64    0.40
   6  -4  -6    3.81    0.52
  -6  -4   6    3.73    0.64
  -6  -4   6    4.14    0.40
  -8   4   8    0.19    0.14
   8   4  -8    0.61    0.26
  -8   4   8    0.69    0.25
  -8   4   8    0.42    0.19
  -8   4   8    0.61    0.25
   8   4  -8    0.34    0.22
  -8   4   8    0.34    0.17
   8   4  -8    0.58    0.27
   8   4  -8    0.39    0.27
  -8   4   8    1.07    0.28
  -8   4   8    0.56    0.28
   8  -4  -8    0.29    0.38
  -8  -4   8    0.16    0.71
  -8  -4   8    0.46    0.26
 -10   4  10   14.34    0.68
  10   4 -10   14.21    0.75
 -10   4  10   10.72    0.64
 -10   4  10   14.63    0.60
 -10   4  10   12.54    0.73
 -10   4  10   12.86    0.68
 -10   4  10   13.15    0.62
  10   4 -10   13.00    0.65
 -10  -4  10   12.98    0.80
  10  -4 -10   13.35    0.95
 -12   4  12    6.76    0.62
  12   4 -12    7.23    0.60
 -12   4  12    6.57    0.61
 -12   4  12    6.47    0.53
  12   4 -12    6.56    0.64
 -12   4  12    6.70    0.55
 -12  -4  12    6.45    0.70
  12  -4 -12    8.33    0.80
 -14   4  14    6.86    0.68
 -14   4  14    6.74    0.60
  14   4 -14    9.25    0.65
 -14   4  14    8.82    0.74
 -16   4  16   -0.17    0.24
  16   4 -16    0.07    0.32
  16   4 -16    0.66    0.38
 -16   4  16   -0.25    0.36
 -18   4  18   -0.07    0.28
  18   4 -18   -0.24    0.35
  18   4 -18    0.30    0.42
   1   5  -1    4.08    0.23
   1   5  -1    4.14    0.19
   1   5  -1    4.70    0.21
   1   5  -1    4.27    0.20
   1  -5  -1    3.73    0.57
  -1  -5   1    4.51    0.59
   3   5  -3    5.26    0.27
   3   5  -3    4.58    0.28
   3   5  -3    4.85    0.30
   3   5  -3    4.63    0.25
   3   5  -3    4.95    0.29
   3   5  -3    4.48    0.27
   3  -5  -3    5.37    0.65
  -3  -5   3    5.89    0.72
  -5   5   5    8.23    0.38
  -5   5   5    7.54    0.31
   5   5  -5    6.62    0.42
   5   5  -5    7.73    0.42
  -5   5   5    8.24    0.37
   5   5  -5    7.24    0.47
   5   5  -5    8.28    0.46
  -5   5   5    7.98    0.32
   5   5  -5    7.85    0.41
  -5   5   5    7.63    0.33
  -5  -5   5    8.20    0.86
   5  -5  -5    8.12    0.77
  -7   5   7    2.18    0.25
   7   5  -7    2.45    0.35
  -7   5   7    2.13    0.28
  -7   5   7    2.88    0.29
  -7   5   7    2.59    0.26
  -7   5   7    2.26    0.29
   7   5  -7    2.15    0.35
   7   5  -7    1.88    0.28
   7   5  -7    2.51    0.38
  -7   5   7    2.12    0.29
   7  -5  -7    2.23    0.53
  -7  -5   7    2.91    0.76
  -9   5   9    1.50    0.32
  -9   5   9    1.37    0.27
   9   5  -9    1.10    0.30
  -9   5   9    1.11    0.25
  -9   5   9    1.35    0.31
   9   5  -9    1.20    0.34
   9   5  -9    0.96    0.32
  -9  -5   9    1.44    0.40
   9  -5  -9    1.75    0.50
  -9  -5   9    1.15    0.79
  11   5 -11    4.49    0.53
 -11   5  11    4.72    0.43
 -11   5  11    5.10    0.51
 -11   5  11    4.56    0.45
 -11   5  11    4.84    0.51
  11   5 -11    5.22    0.51
 -11   5  11    4.62    0.49
 -11  -5  11    4.64    0.61
  11  -5 -11    4.92    0.69
 -13   5  13    1.72    0.33
 -13   5  13    1.27    0.41
  13   5 -13    1.41    0.37
  13   5 -13    1.81    0.45
 -13   5  13    1.10    0.32
  13  -5 -13    1.68    0.50
  15   5 -15    0.46    0.35
 -15   5  15    0.83    0.41
 -15   5  15   -0.03    0.25
 -17   5  17    0.93    0.34
  17   5 -17    0.72    0.41
 -17   5  17    0.21    0.44
   0  -6   0   15.95    1.09
   2   6  -2    3.54    0.22
   2   6  -2    3.82    0.25
   2   6  -2    3.96    0.23
   2  -6  -2    3.71    0.67
  -2  -6   2    3.57    0.73
  -4   6   4    1.48    0.19
   4   6  -4    0.92    0.25
  -4   6   4    1.49    0.15
   4   6  -4    1.07    0.23
   4   6  -4    1.74    0.26
   4  -6  -4    0.90    0.51
  -4  -6   4    0.94    0.63
   6   6  -6    0.56    0.27
  -6   6   6    0.54    0.15
   6   6  -6    0.77    0.26
  -6   6   6    0.72    0.22
  -6   6   6    0.25    0.16
  -6   6   6    0.17    0.16
  -6   6   6    0.61    0.19
   6  -6  -6    0.47    0.47
  -6  -6   6    0.88    0.67
   8   6  -8    1.90    0.31
  -8   6   8    1.44    0.25
  -8   6   8    1.99    0.27
  -8   6   8    2.19    0.29
  -8   6   8    1.61    0.29
   8   6  -8    2.22    0.37
  -8   6   8    1.96    0.31
   8   6  -8    1.71    0.35
  -8  -6   8    2.42    0.79
   8  -6  -8    1.62    0.50
  10   6 -10    3.68    0.48
 -10   6  10    4.81    0.47
 -10   6  10    4.38    0.46
  10   6 -10    4.22    0.47
 -10   6  10    4.94    0.44
  10  -6 -10    3.89    0.65
  12   6 -12   -0.13    0.29
 -12   6  12    0.04    0.36
 -12   6  12    0.17    0.23
 -12   6  12   -0.22    0.28
  12   6 -12   -0.16    0.28
  12  -6 -12    0.56    0.44
 -14   6  14   -0.01    0.25
 -14   6  14   -0.47    0.32
 -14   6  14   -0.24    0.28
  14   6 -14    0.44    0.34
  14   6 -14    0.18    0.39
   1  -7  -1    4.95    0.80
  -1  -7   1    2.86    0.75
   3   7  -3    0.35    0.18
   3   7  -3    0.29    0.14
  -3  -7   3    0.52    0.62
   3  -7  -3    0.45    0.51
  -5   7   5   -0.02    0.11
   5   7  -5    0.13    0.15
  -5   7   5    0.01    0.15
   5   7  -5    0.01    0.22
   5   7  -5    0.03    0.19
  -5  -7   5   -0.50    0.60
   5  -7  -5   -0.16    0.46
   7   7  -7    1.13    0.30
   7   7  -7    1.69    0.34
  -7   7   7    1.81    0.28
  -7   7   7    1.86    0.27
  -7   7   7    1.81    0.24
  -7   7   7    2.05    0.25
  -7   7   7    1.54    0.21
   7  -7  -7    1.08    0.54
  -7  -7   7    1.61    0.80
   9   7  -9    3.15    0.44
  -9   7   9    3.16    0.38
  -9   7   9    3.39    0.35
   9   7  -9    3.28    0.46
  -9   7   9    3.16    0.39
  -9  -7   9    2.36    0.98
   9  -7  -9    2.55    0.63
  11   7 -11    1.37    0.40
 -11   7  11    1.04    0.32
  11   7 -11    0.49    0.32
 -11   7  11    0.99    0.37
 -11   7  11    1.12    0.30
  11  -7 -11    0.90    0.54
  13   7 -13   -0.09    0.34
 -13   7  13    0.01    0.31
  13   7 -13    0.38    0.33
 -13   7  13   -0.35    0.24
  13  -7 -13    0.10    0.47
   0  -8   0    2.83    0.81
   2   8  -2    2.67    0.24
  -2  -8   2    1.95    0.77
   2  -8  -2    3.28    0.78
   4   8  -4    0.86    0.26
   4   8  -4    0.44    0.21
   4   8  -4    0.43    0.23
  -4  -8   4    0.93    0.77
   4  -8  -4   -0.28    0.53
  -6   8   6    0.05    0.14
  -6   8   6    0.16    0.15
   6   8  -6    0.36    0.25
   6   8  -6    0.10    0.25
  -6  -8   6   -1.36    0.76
   6  -8  -6   -0.31    0.53
   8   8  -8    0.29    0.29
  -8   8   8    0.20    0.18
  -8   8   8    0.24    0.20
   8   8  -8    0.40    0.31
  -8   8   8    0.22    0.27
   8  -8  -8    0.52    0.57
  -8  -8   8   -0.45    0.82
 -10   8  10    0.01    0.32
 -10   8  10    0.45    0.26
  10   8 -10    0.86    0.37
 -10   8  10    0.69    0.25
 -10  -8  10   -1.60    0.93
  10  -8 -10    0.28    0.57
  -1  -9   1    1.16    0.81
   1  -9  -1   -0.39    0.67
   3   9  -3   -0.03    0.20
   3   9  -3    0.14    0.17
   3   9  -3    0.13    0.24
   3  -9  -3    0.42    0.68
  -3  -9   3    0.76    0.85
 -20   0  19   -0.01    0.30
  20   0 -19   -0.12    0.35
 -18   0  17   -0.14    0.34
 -18   0  17    0.25    0.29
  18   0 -17   -0.46    0.28
 -16   0  15    0.98    0.37
 -16   0  15    0.68    0.33
  16   0 -15    0.60    0.32
 -16   0  15   -0.03    0.25
 -14   0  13    0.26    0.29
  14   0 -13    0.02    0.27
 -14   0  13   -0.48    0.22
 -14   0  13    0.38    0.30
 -12   0  11    0.34    0.22
  12   0 -11   -0.03    0.23
 -12   0  11    0.36    0.23
 -12   0  11    0.36    0.21
  12   0 -11    0.26    0.22
 -10   0   9   -0.02    0.15
 -10   0   9    0.02    0.17
 -10   0   9   -0.19    0.14
 -10   0   9    0.01    0.17
  10   0  -9   -0.22    0.17
  10   0  -9    0.21    0.19
  -8   0   7   -0.03    0.16
  -8   0   7   -0.19    0.13
   8   0  -7   -0.06    0.20
   8   0  -7    0.37    0.17
   8   0  -7    0.05    0.09
  -8   0   7   -0.26    0.19
  -8   0   7    0.12    0.15
  -8   0   7   -0.12    0.25
   8   0  -7   -0.07    0.17
  -8   0   7   -0.22    0.17
  -6   0   5    0.04    0.15
  -6   0   5   -0.22    0.10
  -6   0   5   -0.18    0.11
   6   0  -5    0.03    0.19
  -6   0   5   -0.08    0.12
   6   0  -5    0.00    0.04
  -6   0   5    0.03    0.20
  -4   0   3   -0.16    0.10
  -4   0   3    0.08    0.16
  -4   0   3    0.01    0.10
   4   0  -3    0.01    0.04
  -4   0   3   -0.08    0.13
   4   0  -3    0.08    0.17
  -2   0   1    0.03    0.05
  -2   0   1   -0.02    0.05
  -2   0   1   -0.06    0.03
   2   0  -1   -0.01    0.01
  -2   0   1    0.01    0.05
   2   0  -1    0.01    0.05
   2   0  -1   -0.03    0.03
  -2   0   3   -0.11    0.05
  -2   0   3   -0.11    0.03
   2   0  -3   -0.12    0.03
  -2   0   3   -0.13    0.04
   2   0  -3   -0.10    0.01
   2   0  -3   -0.11    0.04
  -2   0   3   -0.07    0.05
  -4   0   5   -0.17    0.09
   4   0  -5   -0.05    0.04
  -4   0   5    0.07    0.17
  -4   0   5    0.01    0.09
  -4   0   5   -0.19    0.13
   4   0  -5   -0.08    0.17
  -6   0   7   -0.04    0.19
  -6   0   7   -0.13    0.11
  -6   0   7   -0.05    0.12
   6   0  -7   -0.06    0.17
   6   0  -7   -0.01    0.04
  -6   0   7   -0.02    0.16
  -6   0   7   -0.05    0.13
  -8   0   9    0.00    0.15
   8   0  -9   -0.01    0.17
   8   0  -9    0.12    0.09
   8   0  -9    0.36    0.23
  -8   0   9   -0.02    0.14
  -8   0   9    0.00    0.16
  -8   0   9   -0.17    0.22
  -8   0   9   -0.03    0.19
   8   0  -9    0.06    0.16
  -8   0   9   -0.08    0.12
 -10   0  11   -0.09    0.18
 -10   0  11    0.07    0.16
  10   0 -11   -0.04    0.17
  10   0 -11    0.12    0.17
 -10   0  11    0.05    0.17
 -10   0  11    0.11    0.19
 -12   0  13    0.05    0.20
  12   0 -13    0.19    0.24
 -12   0  13   -0.28    0.18
 -12   0  13    0.25    0.22
  14   0 -15    1.25    0.33
 -14   0  15    0.45    0.26
 -14   0  15    1.41    0.35
 -14   0  15    0.69    0.29
  16   0 -17    0.44    0.30
 -16   0  17   -0.14    0.24
 -16   0  17    0.29    0.30
  18   0 -19   -0.27    0.30
 -18   0  19   -0.14    0.34
 -18   0  19   -0.17    0.27
 -20   0  21   -0.14    0.32
  20   0 -21    0.83    0.41
 -19   1  18    1.47    0.40
 -19   1  18    2.12    0.49
  19   1 -18    1.38    0.44
  19  -1 -18    0.89    0.36
 -19  -1  18    2.30    0.46
 -17   1  16    1.27    0.39
 -17   1  16    0.87    0.32
  17   1 -16    0.92    0.34
 -17  -1  16    0.65    0.31
  17  -1 -16    1.09    0.34
 -15   1  14    0.31    0.27
 -15   1  14    0.24    0.28
 -15   1  14    0.10    0.24
  15   1 -14   -0.28    0.29
  15   1 -14    0.27    0.29
  15  -1 -14    0.38    0.27
 -15  -1  14    0.27    0.32
 -15  -1  14    0.95    0.30
 -13   1  12    0.12    0.24
 -13   1  12   -0.15    0.19
 -13   1  12   -0.43    0.19
  13   1 -12   -0.18    0.25
  13   1 -12    0.25    0.28
 -13   1  12   -0.10    0.21
 -13  -1  12    0.08    0.22
 -13  -1  12   -0.08    0.24
 -13  -1  12   -0.01    0.22
  13  -1 -12   -0.06    0.21
 -11   1  10    2.61    0.32
 -11   1  10    2.27    0.37
  11   1 -10    1.98    0.32
 -11   1  10    1.52    0.28
 -11   1  10    1.83    0.34
  11   1 -10    2.20    0.34
 -11   1  10    2.18    0.39
  11  -1 -10    2.63    0.30
 -11  -1  10    2.21    0.31
 -11  -1  10    1.90    0.37
  -9   1   8    1.15    0.28
  -9   1   8    0.21    0.28
  -9   1   8    1.28    0.22
   9   1  -8    0.80    0.23
  -9   1   8    0.99    0.25
   9   1  -8    0.99    0.25
  -9   1   8    1.50    0.23
  -9   1   8    0.86    0.23
  -9  -1   8    1.19    0.28
  -9  -1   8    1.40    0.29
  -9  -1   8    1.56    0.24
  -9  -1   8    0.95    0.21
  -9  -1   8    1.00    0.26
   9  -1  -8    1.37    0.23
   9  -1  -8    1.03    0.20
  -7   1   6    8.02    0.46
  -7   1   6    7.91    0.39
   7   1  -6    8.58    0.48
  -7   1   6    8.13    0.49
  -7   1   6    8.52    0.48
  -7   1   6    8.02    0.47
   7   1  -6    8.16    0.41
   7   1  -6    7.28    0.47
  -7  -1   6    8.19    0.49
  -7  -1   6    7.77    0.44
  -7  -1   6    7.86    0.46
  -7  -1   6    7.88    0.40
  -7  -1   6    8.05    0.38
  -7  -1   6    8.50    0.51
   7  -1  -6    7.93    0.45
  -5   1   4    9.97    0.45
   5   1  -4   10.46    0.39
  -5   1   4    9.98    0.44
  -5   1   4    9.85    0.43
   5   1  -4   10.11    0.48
  -5   1   4    9.55    0.37
   5   1  -4   10.33    0.48
  -5   1   4    9.78    0.45
   5  -1  -4    9.68    0.43
  -5  -1   4    9.76    0.45
   5  -1  -4   10.47    0.45
  -5  -1   4   10.37    0.48
  -5  -1   4    9.83    0.47
  -5  -1   4   10.41    0.45
  -3   1   2  194.62    4.42
   3   1  -2  194.91    4.40
  -3   1   2  193.55    4.38
   3   1  -2  188.79    4.45
  -3   1   2  188.22    4.41
   3   1  -2  187.00    4.44
  -3  -1   2  190.18    4.43
  -3  -1   2  188.57    4.43
   3  -1  -2  194.38    4.39
  -3  -1   2  192.35    4.44
  -3  -1   2  187.38    4.59
   3  -1  -2  191.70    4.39
   1   1   0   21.61    0.55
  -1   1   0   24.94    0.56
  -1   1   2   16.31    0.43
  -1  -1   2   17.28    0.44
   3   1  -4   39.41    1.06
   3   1  -4   40.86    1.07
  -3   1   4   38.74    1.03
  -3   1   4   40.70    1.05
  -3   1   4   39.38    1.03
   3   1  -4   40.69    1.06
  -3  -1   4   39.88    1.05
   3  -1  -4   40.50    1.01
  -3  -1   4   39.96    1.11
  -3  -1   4   40.17    1.05
   3  -1  -4   40.15    1.01
   5   1  -6   26.35    0.84
  -5   1   6   26.29    0.71
   5   1  -6   25.77    0.73
  -5   1   6   26.56    0.83
   5   1  -6   26.79    0.85
  -5   1   6   26.71    0.82
  -5   1   6   25.53    0.81
  -5  -1   6   26.22    0.83
  -5  -1   6   25.86    0.82
  -5  -1   6   25.74    0.87
   5  -1  -6   25.31    0.79
  -5  -1   6   26.10    0.84
  -5  -1   6   26.48    0.83
   5  -1  -6   26.03    0.79
  -7   1   8   24.58    0.87
  -7   1   8   25.15    0.90
  -7   1   8   24.52    0.89
  -7   1   8   25.61    0.89
   7   1  -8   25.35    0.91
  -7   1   8   25.60    0.76
   7   1  -8   24.77    0.89
   7   1  -8   25.29    0.77
  -7  -1   8   25.44    0.87
  -7  -1   8   25.22    0.74
  -7  -1   8   24.39    0.87
  -7  -1   8   25.19    0.95
   7  -1  -8   26.37    0.86
  -7  -1   8   25.15    0.91
  -7  -1   8   24.22    0.77
  -7  -1   8   25.67    0.88
   7  -1  -8   23.82    0.70
  -9   1  10    4.51    0.37
  -9   1  10    4.26    0.42
  -9   1  10    3.97    0.42
   9   1 -10    3.56    0.35
  -9   1  10    5.28    0.45
  -9   1  10    4.78    0.46
  -9   1  10    4.61    0.37
   9   1 -10    4.34    0.37
   9  -1 -10    4.41    0.31
  -9  -1  10    4.40    0.45
  -9  -1  10    4.17    0.34
  -9  -1  10    4.88    0.39
  -9  -1  10    4.72    0.46
   9  -1 -10    4.50    0.33
  11   1 -12    4.82    0.45
  11   1 -12    5.10    0.44
 -11   1  12    5.95    0.46
 -11   1  12    5.73    0.55
 -11   1  12    5.98    0.42
 -11   1  12    5.12    0.52
 -11  -1  12    5.31    0.55
 -11  -1  12    5.31    0.44
  11  -1 -12    5.36    0.38
 -11  -1  12    5.89    0.48
 -13   1  14    5.90    0.63
 -13   1  14    5.80    0.60
  13   1 -14    6.45    0.55
 -13   1  14    5.95    0.54
 -13   1  14    6.59    0.46
  13   1 -14    6.29    0.55
 -13  -1  14    6.27    0.51
 -13  -1  14    5.18    0.51
 -13  -1  14    6.32    0.65
  13  -1 -14    6.20    0.48
  15   1 -16    2.78    0.44
 -15   1  16    3.02    0.46
 -15   1  16    2.97    0.42
  15   1 -16    3.81    0.52
  15  -1 -16    2.55    0.39
 -15  -1  16    2.55    0.49
 -15  -1  16    3.37    0.44
 -17   1  18   11.61    0.73
  17   1 -18   11.01    0.72
 -17   1  18   13.31    0.82
  17  -1 -18   11.09    0.66
 -17  -1  18   11.55    0.72
  19   1 -20    0.25    0.35
 -19   1  20    0.35    0.37
 -19   1  20    0.43    0.30
  19  -1 -20    0.95    0.36
 -19  -1  20   -0.28    0.28
 -20   2  19    1.69    0.43
 -20   2  19    2.09    0.52
  20   2 -19    0.95    0.44
 -20  -2  19    1.10    0.41
  18   2 -17   -0.07    0.31
  18   2 -17    0.19    0.41
 -18   2  17    0.54    0.36
 -18   2  17   -0.21    0.27
 -18  -2  17    0.10    0.30
 -16   2  15    1.50    0.37
 -16   2  15    1.37    0.44
  16   2 -15    1.18    0.38
  16   2 -15    1.66    0.43
 -16   2  15    1.30    0.33
 -16  -2  15    1.45    0.36
  14   2 -13    2.77    0.45
 -14   2  13    3.36    0.51
  14   2 -13    2.20    0.40
 -14   2  13    3.76    0.45
 -14   2  13    2.07    0.37
 -14  -2  13    2.31    0.46
  14  -2 -13    3.11    0.58
 -14  -2  13    2.10    0.35
  12   2 -11    1.90    0.35
  12   2 -11    2.42    0.38
 -12   2  11    2.02    0.32
 -12   2  11    2.54    0.35
 -12   2  11    2.28    0.40
 -12   2  11    2.05    0.42
  12  -2 -11    1.52    0.47
 -12  -2  11    2.48    0.43
  12  -2 -11    2.09    0.28
 -12  -2  11    2.22    0.32
 -10   2   9    4.75    0.38
 -10   2   9    3.77    0.42
 -10   2   9    4.41    0.39
  10   2  -9    4.74    0.47
  10   2  -9    5.02    0.44
 -10   2   9    3.85    0.43
  10   2  -9    5.27    0.43
 -10  -2   9    4.52    0.37
  10  -2  -9    4.80    0.54
  10  -2  -9    4.72    0.29
 -10  -2   9    4.04    0.48
   8   2  -7   34.27    1.06
  -8   2   7   31.59    1.08
   8   2  -7   32.16    1.13
  -8   2   7   33.25    1.10
  -8   2   7   32.44    0.96
  -8   2   7   31.86    1.00
   8   2  -7   33.01    0.96
  -8   2   7   32.05    1.10
   8   2  -7   32.27    0.96
  -8   2   7   32.39    0.94
  -8  -2   7   33.81    1.19
  -8  -2   7   31.95    0.90
   8  -2  -7   30.65    1.16
  -6   2   5   18.53    0.68
   6   2  -5   19.07    0.70
  -6   2   5   16.98    0.62
  -6   2   5   18.48    0.56
   6   2  -5   17.46    0.59
  -6   2   5   17.81    0.64
   6   2  -5   19.18    0.71
  -6   2   5   18.39    0.66
  -6  -2   5   17.69    0.66
   6  -2  -5   17.38    0.77
  -6  -2   5   18.29    0.74
  -4   2   3    1.70    0.19
  -4   2   3    1.36    0.16
   4   2  -3    1.35    0.20
   4   2  -3    1.28    0.22
  -4   2   3    1.63    0.19
   4   2  -3    1.39    0.20
  -4  -2   3    1.66    0.22
   2   2  -1    7.55    0.29
   2   2  -1    7.45    0.27
  -2   2   1    6.91    0.24
   2   2  -1    7.31    0.26
  -2  -2   1    7.40    0.28
   0   2   1   47.10    1.07
   0   2   1   45.75    1.07
  -2   2   3    0.13    0.07
   2   2  -3   -0.02    0.06
  -2   2   3    0.11    0.06
   2   2  -3    0.14    0.11
   2   2  -3   -0.11    0.09
  -2  -2   3    0.16    0.09
   4   2  -5   48.39    1.30
  -4   2   5   49.26    1.24
   4   2  -5   46.58    1.13
   4   2  -5   48.04    1.29
  -4   2   5   48.93    1.28
   4   2  -5   48.51    1.32
  -4   2   5   47.78    1.24
   4   2  -5   48.62    1.30
  -4  -2   5   48.32    1.36
  -6   2   7    9.07    0.37
   6   2  -7    8.22    0.48
   6   2  -7    9.02    0.49
  -6   2   7    9.13    0.45
  -6   2   7    8.57    0.44
   6   2  -7    9.08    0.41
  -6   2   7    9.03    0.44
  -6   2   7    8.93    0.45
  -6  -2   7    9.24    0.52
  -6  -2   7    8.90    0.47
   6  -2  -7    8.80    0.56
  -8   2   9   16.39    0.72
   8   2  -9   17.28    0.76
  -8   2   9   16.38    0.68
   8   2  -9   15.94    0.63
  -8   2   9   16.63    0.72
  -8   2   9   15.58    0.59
   8   2  -9   17.15    0.71
  -8   2   9   17.27    0.72
   8   2  -9   16.15    0.62
   8  -2  -9   16.64    0.79
  -8  -2   9   15.66    0.75
  -8  -2   9   16.71    0.57
 -10   2  11    1.08    0.27
  10   2 -11    1.00    0.26
 -10   2  11    1.03    0.23
  10   2 -11    0.84    0.26
 -10   2  11    0.38    0.27
 -10   2  11    1.02    0.23
  10   2 -11    0.49    0.26
  10  -2 -11    0.89    0.37
 -10  -2  11    0.40    0.24
 -10  -2  11    0.38    0.20
  10  -2 -11    0.86    0.19
  12   2 -13   -0.05    0.26
 -12   2  13    0.17    0.21
 -12   2  13    0.28    0.33
 -12   2  13    0.07    0.24
  12   2 -13    0.40    0.28
 -12   2  13   -0.22    0.17
  12  -2 -13    0.80    0.45
 -12  -2  13    0.17    0.25
  12  -2 -13    0.12    0.20
 -12  -2  13    0.29    0.23
 -14   2  15    1.59    0.35
 -14   2  15    0.76    0.29
  14   2 -15    1.51    0.36
  14   2 -15    1.45    0.39
 -14   2  15    1.32    0.37
 -14  -2  15    1.21    0.31
  16   2 -17    1.46    0.42
  16   2 -17    1.27    0.39
 -16   2  17    1.33    0.37
 -16   2  17    1.54    0.35
 -16  -2  17    1.15    0.35
  18   2 -19    0.52    0.41
  18   2 -19    0.65    0.38
 -18   2  19   -0.01    0.32
 -18   2  19    0.41    0.32
 -18  -2  19   -0.13    0.31
 -20   2  21    2.54    0.55
 -20   2  21    1.92    0.46
  20   2 -21    2.19    0.51
 -20  -2  21    2.16    0.48
  19   3 -18   -0.26    0.38
 -19   3  18    0.41    0.35
  19   3 -18    0.19    0.39
 -17   3  16    0.34    0.30
  17   3 -16    0.97    0.39
  17   3 -16    0.61    0.39
 -17  -3  16   -0.41    0.27
  15   3 -14   -0.05    0.31
 -15   3  14    0.16    0.25
  15   3 -14    0.10    0.32
 -15   3  14    0.05    0.28
 -15  -3  14    0.12    0.26
  13   3 -12    2.37    0.42
 -13   3  12    2.21    0.42
 -13   3  12    1.66    0.44
 -13   3  12    1.51    0.32
  13   3 -12    1.82    0.38
 -13  -3  12    2.33    0.34
  13  -3 -12    1.61    0.53
 -13  -3  12    2.19    0.47
  11   3 -10    2.49    0.38
  11   3 -10    1.14    0.32
 -11   3  10    2.26    0.41
 -11   3  10    1.42    0.32
  11   3 -10    2.78    0.44
 -11   3  10    1.96    0.32
 -11   3  10    1.25    0.30
  11  -3 -10    2.14    0.54
 -11  -3  10    1.90    0.40
 -11  -3  10    1.95    0.28
  -9   3   8    0.58    0.29
  -9   3   8   -0.14    0.24
   9   3  -8    0.03    0.21
  -9   3   8    0.06    0.15
  -9   3   8    0.33    0.16
  -9   3   8   -0.02    0.16
   9   3  -8   -0.12    0.22
   9   3  -8    0.23    0.21
  -9   3   8    0.17    0.24
  -9  -3   8   -0.07    0.21
  -9  -3   8    0.22    0.16
   9  -3  -8    0.03    0.34
  -7   3   6    9.97    0.44
   7   3  -6    9.01    0.53
   7   3  -6    8.90    0.44
   7   3  -6    9.93    0.55
  -7   3   6    8.96    0.38
   7   3  -6    9.64    0.49
   7   3  -6    9.30    0.49
  -7   3   6    9.88    0.48
  -7   3   6   10.12    0.48
  -7   3   6    9.97    0.49
  -7   3   6    9.01    0.47
  -7   3   6    9.39    0.44
   7  -3  -6    8.11    0.63
  -7  -3   6   10.04    0.56
  -5   3   4   14.49    0.49
   5   3  -4   14.36    0.49
   5   3  -4   13.38    0.57
   5   3  -4   15.41    0.60
  -5   3   4   14.27    0.43
  -5   3   4   13.60    0.49
  -5   3   4   15.06    0.54
   5   3  -4   13.97    0.56
   5   3  -4   14.20    0.52
  -5   3   4   14.70    0.50
   5   3  -4   14.49    0.59
  -5   3   4   14.22    0.44
  -5  -3   4   15.47    0.84
   5  -3  -4   14.45    0.75
  -5  -3   4   14.43    0.60
   3   3  -2   -0.23    0.11
   3   3  -2   -0.29    0.11
  -3   3   2   -0.05    0.09
   3   3  -2   -0.20    0.12
   3   3  -2   -0.39    0.12
   3   3  -2   -0.28    0.07
  -3   3   2    0.04    0.07
  -3  -3   2    0.08    0.30
  -3  -3   2   -0.33    0.12
   3  -3  -2    0.13    0.25
   1   3   0   12.44    0.37
  -1  -3   0   12.00    0.66
   1  -3   0   12.21    0.65
   1   3  -2   -0.05    0.05
  -1  -3   2    0.01    0.25
   1  -3  -2    0.15    0.24
  -3   3   4  130.50    2.87
   3   3  -4  130.91    2.94
  -3   3   4  137.78    3.11
   3   3  -4  135.35    2.82
   3   3  -4  134.21    3.17
   3   3  -4  137.37    3.16
   3   3  -4  132.13    3.15
  -3  -3   4  130.17    3.57
  -3  -3   4  135.28    3.28
   3  -3  -4  132.38    3.57
   5   3  -6   12.78    0.53
  -5   3   6   13.43    0.48
  -5   3   6   12.60    0.47
   5   3  -6   13.30    0.56
  -5   3   6   12.81    0.42
   5   3  -6   13.00    0.56
  -5   3   6   13.61    0.52
  -5   3   6   12.83    0.47
   5   3  -6   12.97    0.49
   5   3  -6   12.79    0.46
  -5   3   6   13.11    0.42
   5   3  -6   12.28    0.54
  -5  -3   6   13.71    0.80
  -5  -3   6   13.16    0.58
   5  -3  -6   13.36    0.71
  -7   3   8    0.89    0.19
   7   3  -8    0.92    0.24
  -7   3   8    0.98    0.24
  -7   3   8    0.96    0.22
  -7   3   8    0.81    0.23
   7   3  -8    0.55    0.25
   7   3  -8    0.39    0.21
  -7   3   8    0.74    0.18
   7   3  -8    0.68    0.23
  -7   3   8    0.84    0.16
   7   3  -8    0.85    0.21
  -7   3   8    0.88    0.22
   7  -3  -8    0.79    0.32
  -7  -3   8    0.95    0.25
  -7  -3   8    1.79    0.53
  -9   3  10   13.90    0.67
   9   3 -10   14.92    0.63
  -9   3  10   14.39    0.61
   9   3 -10   14.62    0.63
  -9   3  10   14.40    0.69
  -9   3  10   14.84    0.58
  -9   3  10   14.26    0.64
   9   3 -10   13.62    0.68
  -9   3  10   14.99    0.72
   9  -3 -10   15.18    0.84
  -9  -3  10   13.39    0.50
  -9  -3  10   14.29    0.77
 -11   3  12   44.55    1.42
 -11   3  12   42.34    1.31
  11   3 -12   47.13    1.38
 -11   3  12   41.96    1.52
  11   3 -12   43.66    1.34
  11   3 -12   43.79    1.45
 -11   3  12   44.29    1.34
 -11  -3  12   43.17    1.64
  11  -3 -12   44.55    1.64
 -11  -3  12   45.78    1.20
  13   3 -14    2.56    0.42
 -13   3  14    1.75    0.39
  13   3 -14    3.14    0.47
 -13   3  14    3.22    0.41
 -13   3  14    3.27    0.52
 -13  -3  14    3.62    0.40
 -13  -3  14    2.27    0.48
  13  -3 -14    2.96    0.57
 -15   3  16   -0.06    0.23
  15   3 -16   -0.21    0.31
 -15   3  16   -0.33    0.24
  15   3 -16   -0.11    0.27
 -15  -3  16    0.14    0.27
  17   3 -18    0.55    0.36
  17   3 -18    0.44    0.37
 -17   3  18    0.12    0.28
 -17  -3  18    0.12    0.31
 -19   3  20    0.27    0.34
  19   3 -20   -0.12    0.36
  19   3 -20    0.68    0.47
  18   4 -17    0.50    0.41
  18   4 -17    0.01    0.37
 -18   4  17    0.55    0.35
 -16   4  15    0.35    0.28
 -16   4  15    0.43    0.41
  16   4 -15   -0.11    0.32
  16   4 -15   -0.25    0.31
 -14   4  13    1.91    0.41
 -14   4  13    2.59    0.46
 -14   4  13    1.82    0.35
  14   4 -13    1.62    0.39
  14  -4 -13    2.54    0.58
 -12   4  11    0.51    0.24
 -12   4  11    0.31    0.23
 -12   4  11    0.14    0.25
 -12   4  11    0.26    0.34
  12   4 -11    0.30    0.27
  12   4 -11    0.04    0.30
 -12  -4  11   -0.09    0.25
  12  -4 -11    0.16    0.41
  10   4  -9    1.67    0.32
 -10   4   9    1.37    0.34
 -10   4   9    1.37    0.37
 -10   4   9    1.22    0.25
 -10   4   9    1.54    0.29
 -10   4   9    1.27    0.27
 -10   4   9    1.15    0.37
  10  -4  -9    1.21    0.48
 -10  -4   9    1.82    0.40
  -8   4   7    0.58    0.24
  -8   4   7    0.22    0.14
   8   4  -7    0.24    0.24
  -8   4   7    0.29    0.22
  -8   4   7    0.36    0.25
   8   4  -7    0.14    0.27
  -8   4   7    0.04    0.20
  -8   4   7    0.16    0.15
   8   4  -7    0.04    0.24
  -8   4   7    0.08    0.16
   8   4  -7   -0.04    0.18
  -8   4   7    0.39    0.26
  -8  -4   7    0.06    0.23
   8  -4  -7    0.55    0.40
  -8  -4   7    1.46    0.72
   6   4  -5   17.65    0.63
  -6   4   5   16.58    0.55
  -6   4   5   16.67    0.59
   6   4  -5   17.91    0.71
  -6   4   5   15.95    0.51
  -6   4   5   16.33    0.53
  -6   4   5   16.75    0.59
  -6   4   5   16.14    0.59
   6   4  -5   16.87    0.62
  -6   4   5   16.55    0.62
   6   4  -5   16.67    0.68
   6   4  -5   16.97    0.58
   6   4  -5   16.67    0.65
  -6  -4   5   17.30    1.04
   6  -4  -5   16.16    0.91
  -6  -4   5   16.32    0.72
  -4   4   3   14.76    0.48
   4   4  -3   14.21    0.53
   4   4  -3   14.00    0.52
  -4   4   3   13.69    0.44
   4   4  -3   13.58    0.52
  -4   4   3   14.31    0.45
   4   4  -3   14.67    0.42
   4   4  -3   15.41    0.55
   4   4  -3   13.66    0.47
   4   4  -3   13.77    0.47
   4   4  -3   14.32    0.49
  -4  -4   3   15.13    0.58
  -4  -4   3   15.21    0.89
   4  -4  -3   14.84    0.82
   2   4  -1    4.40    0.23
   2   4  -1    3.96    0.22
   2   4  -1    4.61    0.20
   2  -4  -1    3.65    0.49
  -2  -4   1    5.20    0.57
   0  -4   1    3.41    0.46
   0  -4  -1    3.65    0.49
   2   4  -3   10.59    0.36
   2   4  -3    9.93    0.33
   2   4  -3    9.91    0.37
  -2   4   3   10.17    0.31
  -2  -4   3   10.00    0.71
   2  -4  -3    9.95    0.68
  -4   4   5    4.26    0.21
   4   4  -5    4.08    0.31
  -4   4   5    3.82    0.23
   4   4  -5    4.05    0.28
   4   4  -5    3.82    0.21
   4   4  -5    3.95    0.28
   4   4  -5    3.87    0.30
  -4   4   5    4.37    0.24
  -4   4   5    3.67    0.24
   4   4  -5    3.70    0.26
  -4  -4   5    4.06    0.57
  -4  -4   5    3.97    0.31
   4  -4  -5    4.51    0.52
   6   4  -7   -0.29    0.18
   6   4  -7   -0.09    0.20
   6   4  -7   -0.06    0.23
  -6   4   7   -0.23    0.17
  -6   4   7    0.01    0.15
  -6   4   7    0.15    0.15
  -6   4   7   -0.18    0.17
  -6   4   7   -0.32    0.15
   6   4  -7    0.00    0.19
   6   4  -7    0.08    0.23
  -6   4   7    0.03    0.11
   6   4  -7   -0.17    0.15
  -6   4   7    0.08    0.11
  -6  -4   7   -0.20    0.17
   6  -4  -7   -0.22    0.30
  -6  -4   7    0.26    0.53
  -8   4   9    4.44    0.39
  -8   4   9    4.51    0.41
   8   4  -9    3.78    0.40
  -8   4   9    4.44    0.42
   8   4  -9    4.01    0.39
   8   4  -9    4.12    0.43
   8   4  -9    4.10    0.44
  -8   4   9    4.12    0.39
  -8   4   9    3.75    0.39
  -8   4   9    4.55    0.31
  -8   4   9    4.20    0.35
   8  -4  -9    4.54    0.59
  -8  -4   9    4.87    0.79
  -8  -4   9    4.16    0.47
 -10   4  11    0.31    0.32
  10   4 -11    0.33    0.28
 -10   4  11    0.58    0.29
  10   4 -11    0.67    0.26
 -10   4  11   -0.11    0.16
 -10   4  11    0.07    0.19
 -10   4  11    0.24    0.32
 -10   4  11    0.52    0.23
  10  -4 -11    0.58    0.45
 -10  -4  11   -0.02    0.27
 -12   4  13    2.08    0.36
  12   4 -13    1.43    0.39
 -12   4  13    1.80    0.41
 -12   4  13    1.62    0.35
  12   4 -13    1.63    0.35
 -12   4  13    1.97    0.33
  12  -4 -13    1.80    0.51
 -12  -4  13    1.22    0.42
 -14   4  15    0.02    0.35
 -14   4  15   -0.04    0.25
 -14   4  15    0.18    0.24
  14   4 -15    0.35    0.32
 -16   4  17    0.36    0.42
  16   4 -17    0.37    0.37
  16   4 -17    0.03    0.33
 -16   4  17    0.04    0.26
  18   4 -19    0.62    0.45
 -18   4  19    0.41    0.33
  18   4 -19   -0.22    0.36
 -17   5  16    0.55    0.47
 -17   5  16    0.07    0.28
  17   5 -16    0.30    0.38
  15   5 -14    0.18    0.33
 -15   5  14    0.86    0.32
 -15   5  14   -0.35    0.34
  13   5 -12    0.02    0.28
  13   5 -12    0.23    0.33
 -13   5  12    0.21    0.34
 -13   5  12    0.08    0.26
 -13   5  12    0.04    0.22
  13  -5 -12   -0.31    0.35
  11   5 -10    0.47    0.32
 -11   5  10    0.20    0.22
  11   5 -10    0.35    0.27
 -11   5  10    0.02    0.30
 -11   5  10   -0.02    0.32
 -11   5  10    0.25    0.20
 -11   5  10    0.27    0.21
 -11  -5  10   -0.42    0.28
  11  -5 -10    0.10    0.40
   9   5  -8    0.37    0.26
  -9   5   8    0.19    0.19
   9   5  -8    0.76    0.31
  -9   5   8    0.28    0.17
   9   5  -8    0.65    0.32
  -9   5   8    0.25    0.29
  -9   5   8    0.45    0.27
   9  -5  -8    0.43    0.42
  -9  -5   8   -0.48    0.76
  -9  -5   8    0.18    0.31
  -7   5   6    1.70    0.24
   7   5  -6    1.69    0.32
  -7   5   6    2.13    0.25
   7   5  -6    1.75    0.33
  -7   5   6    1.63    0.24
   7   5  -6    1.46    0.30
  -7   5   6    2.27    0.28
  -7   5   6    2.00    0.28
   7   5  -6    2.05    0.29
  -7   5   6    1.90    0.27
  -7  -5   6    1.55    0.72
   7  -5  -6    2.60    0.54
  -5   5   4   14.11    0.47
   5   5  -4   14.17    0.59
  -5   5   4   15.22    0.52
  -5   5   4   14.01    0.45
   5   5  -4   14.73    0.55
   5   5  -4   15.38    0.61
  -5   5   4   14.12    0.50
   5   5  -4   14.14    0.61
   5   5  -4   14.66    0.56
  -5   5   4   13.86    0.44
   5  -5  -4   12.81    0.91
  -5  -5   4   15.54    1.07
   3   5  -2    3.04    0.24
   3   5  -2    2.36    0.22
   3   5  -2    3.12    0.25
   3   5  -2    2.66    0.23
   3   5  -2    3.18    0.27
   3  -5  -2    3.24    0.56
  -3  -5   2    3.62    0.60
   1   5   0    7.84    0.30
   1   5   0    8.69    0.30
   1   5   0    8.06    0.27
   1   5   0    8.05    0.29
   1  -5   0    9.17    0.77
  -1  -5   0    8.66    0.79
   1   5  -2    7.15    0.27
   1   5  -2    7.21    0.27
   1   5  -2    6.55    0.25
  -1  -5   2    6.40    0.71
   1  -5  -2    6.59    0.67
  -3   5   4    7.76    0.28
   3   5  -4    7.48    0.35
   3   5  -4    7.51    0.37
   3   5  -4    8.08    0.34
   3   5  -4    7.68    0.33
   3   5  -4    7.19    0.34
  -3   5   4    8.14    0.30
   3  -5  -4    6.98    0.71
  -3  -5   4    7.29    0.77
  -5   5   6   -0.17    0.09
  -5   5   6   -0.25    0.15
   5   5  -6   -0.28    0.19
  -5   5   6   -0.17    0.14
   5   5  -6   -0.19    0.19
   5   5  -6   -0.14    0.22
   5   5  -6   -0.16    0.18
  -5   5   6   -0.03    0.11
   5   5  -6   -0.22    0.21
  -5   5   6   -0.11    0.12
   5   5  -6   -0.31    0.18
   5  -5  -6    0.21    0.38
  -5  -5   6    1.10    0.58
   7   5  -8    0.85    0.24
  -7   5   8    1.18    0.22
  -7   5   8    0.83    0.25
   7   5  -8    1.67    0.31
  -7   5   8    0.88    0.19
  -7   5   8    1.07    0.24
   7   5  -8    1.04    0.28
  -7   5   8    1.08    0.25
   7   5  -8    1.52    0.32
  -7   5   8    0.90    0.19
   7  -5  -8    1.26    0.46
  -7  -5   8    1.90    0.72
   9   5 -10   -0.24    0.22
  -9   5  10    0.06    0.29
  -9   5  10   -0.14    0.17
  -9   5  10   -0.01    0.24
   9   5 -10    0.40    0.28
  -9   5  10    0.16    0.16
   9   5 -10   -0.16    0.28
  -9  -5  10    1.19    0.81
  -9  -5  10   -0.13    0.28
   9  -5 -10   -0.01    0.37
 -11   5  12    4.35    0.48
  11   5 -12    4.33    0.47
 -11   5  12    4.47    0.42
  11   5 -12    3.94    0.51
 -11   5  12    4.91    0.50
 -11   5  12    5.47    0.48
 -11   5  12    4.38    0.50
  11  -5 -12    4.30    0.65
 -11  -5  12    4.27    0.58
  13   5 -14    0.47    0.31
 -13   5  14    0.26    0.23
 -13   5  14    0.39    0.36
 -13   5  14    0.22    0.27
  13   5 -14    0.16    0.34
  13  -5 -14    0.14    0.43
 -15   5  16    0.14    0.38
  15   5 -16    0.37    0.35
 -15   5  16    0.03    0.25
 -17   5  18    0.51    0.46
  17   5 -18    0.87    0.41
 -17   5  18    0.24    0.28
  14   6 -13    2.50    0.53
 -14   6  13    1.06    0.41
 -14   6  13    1.66    0.40
  14   6 -13    1.30    0.41
 -14   6  13    1.49    0.35
  14  -6 -13    0.95    0.52
  12   6 -11    0.26    0.32
 -12   6  11    0.41    0.37
  12   6 -11   -0.02    0.28
 -12   6  11    0.56    0.26
 -12   6  11    0.13    0.30
  12  -6 -11    0.27    0.41
 -10   6   9    1.22    0.34
 -10   6   9    1.96    0.31
 -10   6   9    1.15    0.32
  10   6  -9    0.87    0.29
  10   6  -9    1.61    0.37
  10  -6  -9    1.36    0.50
  -8   6   7    2.74    0.29
  -8   6   7    2.37    0.32
   8   6  -7    1.83    0.31
  -8   6   7    2.49    0.30
  -8   6   7    2.02    0.27
   8   6  -7    2.13    0.36
  -8   6   7    1.82    0.30
   8   6  -7    2.03    0.36
  -8  -6   7    2.85    0.83
   8  -6  -7    2.68    0.55
  -6   6   5   13.09    0.43
   6   6  -5   13.42    0.60
   6   6  -5   13.49    0.63
  -6   6   5   13.44    0.53
  -6   6   5   13.61    0.49
  -6   6   5   13.63    0.52
   6  -6  -5   13.40    0.97
  -6  -6   5   13.35    1.15
   4   6  -3    2.25    0.27
   4   6  -3    2.15    0.26
   4   6  -3    2.46    0.28
  -4  -6   3    2.05    0.68
   4  -6  -3    2.19    0.60
   2   6  -1    0.62    0.14
   2   6  -1    0.75    0.17
   2  -6  -1    1.77    0.57
  -2  -6   1    0.08    0.55
   0  -6   1    1.18    0.57
   0  -6  -1    0.83    0.53
   2   6  -3    1.50    0.16
   2   6  -3    1.33    0.19
   2   6  -3    1.37    0.16
   2  -6  -3    0.78    0.53
  -2  -6   3    0.91    0.58
   4   6  -5    9.71    0.47
   4   6  -5    9.91    0.44
  -4   6   5    9.70    0.34
   4   6  -5    9.36    0.44
  -4   6   5   10.92    0.39
  -4  -6   5    9.65    0.98
   4  -6  -5    9.77    0.92
  -6   6   7    0.69    0.17
   6   6  -7    0.68    0.27
  -6   6   7    0.69    0.18
  -6   6   7    0.94    0.21
   6   6  -7    0.62    0.25
  -6   6   7    0.83    0.18
  -6   6   7    0.70    0.22
  -6  -6   7    2.08    0.72
   6  -6  -7    1.24    0.49
   8   6  -9    0.08    0.25
  -8   6   9   -0.12    0.21
   8   6  -9    0.55    0.25
  -8   6   9    0.41    0.26
  -8   6   9   -0.05    0.16
  -8   6   9   -0.09    0.13
   8   6  -9    0.37    0.30
   8  -6  -9    0.18    0.39
  -8  -6   9   -0.07    0.74
 -10   6  11    1.49    0.37
  10   6 -11    1.98    0.36
 -10   6  11    1.11    0.28
  10   6 -11    1.36    0.36
 -10   6  11    1.31    0.32
 -10  -6  11    0.91    0.85
  10  -6 -11    1.23    0.48
 -12   6  13    0.28    0.37
  12   6 -13    0.01    0.29
 -12   6  13    0.12    0.31
  12   6 -13    0.16    0.32
 -12   6  13    1.26    0.32
  12  -6 -13    0.01    0.43
  14   6 -15    0.00    0.30
  14   6 -15   -0.07    0.37
 -14   6  15    0.39    0.36
 -14   6  15    0.14    0.29
 -14   6  15    0.15    0.26
 -13   7  12   -0.05    0.27
  13   7 -12    0.13    0.31
 -13   7  12    0.23    0.31
  13   7 -12    0.38    0.38
  13  -7 -12    0.00    0.46
 -11   7  10    1.28    0.38
  11   7 -10    1.70    0.39
 -11   7  10    1.02    0.33
  11   7 -10    1.28    0.40
 -11   7  10    1.05    0.29
  11  -7 -10    1.12    0.54
  -9   7   8    0.98    0.28
  -9   7   8    0.97    0.32
   9   7  -8    0.56    0.32
  -9   7   8    1.69    0.27
   9   7  -8    1.58    0.36
   9  -7  -8    1.23    0.54
  -9  -7   8    1.58    0.94
  -7   7   6    0.23    0.14
   7   7  -6    0.33    0.25
  -7   7   6    0.31    0.20
  -7   7   6    0.33    0.17
   7   7  -6    0.11    0.26
  -7   7   6    0.26    0.18
  -7   7   6   -0.15    0.21
   7  -7  -6   -0.20    0.46
  -7  -7   6    0.21    0.76
  -5   7   4    1.68    0.20
   5   7  -4    1.25    0.27
   5   7  -4    1.83    0.29
  -5   7   4    2.18    0.20
  -5  -7   4    0.74    0.70
   5  -7  -4    2.58    0.65
   3   7  -2   14.69    0.52
   3   7  -2   13.30    0.47
   3   7  -2   14.14    0.53
   3  -7  -2   12.75    1.07
  -3  -7   2   14.70    1.18
   1   7   0   18.68    0.54
   1  -7   0   19.50    1.25
  -1  -7   0   18.49    1.28
  -1  -7   2    2.82    0.70
   1  -7  -2    2.93    0.69
   3   7  -4    0.18    0.12
   3   7  -4    0.31    0.17
   3   7  -4   -0.02    0.17
  -3  -7   4    0.46    0.61
   3  -7  -4    0.49    0.51
   5   7  -6    0.25    0.17
   5   7  -6    0.45    0.23
  -5   7   6    0.51    0.17
   5   7  -6    0.65    0.23
   5  -7  -6    0.90    0.53
  -5  -7   6    0.73    0.73
  -7   7   8    3.35    0.33
   7   7  -8    3.69    0.42
  -7   7   8    2.74    0.28
  -7   7   8    3.77    0.33
  -7   7   8    2.85    0.28
  -7   7   8    3.09    0.29
   7   7  -8    3.94    0.43
   7  -7  -8    4.19    0.73
  -7  -7   8    3.32    0.88
  -9   7  10    0.23    0.25
  -9   7  10   -0.15    0.28
  -9   7  10    0.47    0.21
   9   7 -10    0.11    0.26
   9   7 -10   -0.11    0.28
   9  -7 -10    0.47    0.49
  -9  -7  10    0.13    0.85
 -11   7  12    2.33    0.43
 -11   7  12    2.29    0.35
 -11   7  12    2.37    0.40
  11   7 -12    2.01    0.44
  11   7 -12    2.07    0.41
  11  -7 -12    2.27    0.61
  13   7 -14    0.13    0.36
  13   7 -14    0.19    0.34
 -13   7  14    0.17    0.34
 -13   7  14    0.30    0.28
  13  -7 -14   -0.11    0.47
 -10   8   9    0.79    0.25
 -10   8   9    0.94    0.28
 -10   8   9    0.29    0.33
  10   8  -9    0.63    0.35
 -10  -8   9   -1.07    0.99
  10  -8  -9    0.20    0.55
  -8   8   7    0.15    0.20
  -8   8   7    0.13    0.17
   8   8  -7    0.53    0.30
  -8   8   7   -0.04    0.27
   8   8  -7   -0.12    0.29
   8  -8  -7    0.46    0.54
  -8  -8   7   -0.49    0.84
  -6   8   5    0.06    0.13
   6   8  -5    0.06    0.23
   6   8  -5    0.15    0.26
   6  -8  -5    0.60    0.55
  -6  -8   5   -0.16    0.76
   4   8  -3    0.46    0.23
   4   8  -3   -0.04    0.19
   4   8  -3   -0.01    0.24
  -4  -8   3   -0.99    0.67
   4  -8  -3   -0.53    0.51
   2   8  -1    5.55    0.31
   2  -8  -1    5.33    0.89
  -2  -8   1    6.61    1.00
   0  -8   1    4.29    0.86
   0  -8  -1    2.41    0.79
   2   8  -3    3.59    0.25
  -2  -8   3    3.89    0.85
   2  -8  -3    2.55    0.75
   4   8  -5    0.45    0.26
   4   8  -5    0.44    0.23
   4   8  -5    0.10    0.18
   4  -8  -5   -0.72    0.50
  -4  -8   5   -0.03    0.71
   6   8  -7    3.63    0.41
  -6   8   7    3.70    0.29
  -6   8   7    4.15    0.27
   6   8  -7    3.41    0.40
  -6  -8   7    3.69    0.95
   6  -8  -7    2.97    0.75
  -8   8   9    1.34    0.26
   8   8  -9    1.67    0.38
   8   8  -9    1.20    0.34
  -8   8   9    1.46    0.26
  -8   8   9    2.16    0.33
   8  -8  -9    1.23    0.62
  -8  -8   9    0.72    0.87
  10   8 -11    0.21    0.33
 -10   8  11    0.25    0.23
 -10   8  11    0.03    0.24
 -10   8  11    0.28    0.34
  10  -8 -11   -0.35    0.50
 -10  -8  11   -0.57    0.99
   3   9  -2   -0.06    0.16
   3   9  -2   -0.18    0.20
   3  -9  -2   -0.94    0.61
  -3  -9   2   -0.26    0.77
  -1  -9   0    0.48    0.75
   1  -9   0    0.12    0.73
   1  -9  -2   -0.89    0.65
  -1  -9   2   -0.26    0.73
   3   9  -4    2.99    0.32
   3   9  -4    3.10    0.32
   3   9  -4    2.72    0.27
  -3  -9   4    3.47    1.01
   3  -9  -4    1.94    0.80
  20   0 -18    0.44    0.37
 -20   0  18    0.45    0.35
 -18   0  16   -0.09    0.28
 -18   0  16    0.00    0.34
  18   0 -16   -0.23    0.30
 -16   0  14    7.29    0.78
 -16   0  14    7.26    0.63
  16   0 -14    8.04    0.64
 -16   0  14    9.17    0.74
  14   0 -12    0.14    0.28
 -14   0  12    0.74    0.33
 -14   0  12    0.34    0.31
 -14   0  12    0.07    0.26
 -12   0  10   15.65    0.70
 -12   0  10   14.60    0.82
  12   0 -10   15.36    0.67
  12   0 -10   15.41    0.70
 -12   0  10   15.96    0.68
 -10   0   8    0.21    0.20
 -10   0   8    0.94    0.23
  10   0  -8    0.84    0.22
 -10   0   8    1.03    0.26
  10   0  -8    1.06    0.25
 -10   0   8    0.53    0.19
  -8   0   6   10.82    0.48
  -8   0   6   11.04    0.49
   8   0  -6   11.17    0.58
  -8   0   6   11.77    0.60
   8   0  -6   10.91    0.48
  -8   0   6   11.95    0.61
   8   0  -6   11.78    0.51
  -8   0   6   12.70    0.60
  -8   0   6   10.00    0.59
   6   0  -4    0.09    0.20
   6   0  -4    0.01    0.05
  -6   0   4    0.35    0.17
  -6   0   4    0.23    0.13
  -6   0   4    0.02    0.12
  -6   0   4    0.00    0.14
  -6   0   4    0.20    0.20
  -4   0   2    1.96    0.21
  -4   0   2    1.44    0.20
  -4   0   2    1.96    0.21
   4   0  -2    2.02    0.23
  -4   0   2    1.87    0.23
   0   0   2    0.00    0.01
   0   0  -2    0.01    0.00
   0   0  -2    0.00    0.00
   0   0   2    0.00    0.00
   0   0  -2    0.00    0.00
   0   0   2    0.00    0.00
   0   0   2    0.00    0.00
   0   0  -2   -0.01    0.01
  -4   0   6   65.66    1.74
   4   0  -6   64.77    1.67
  -4   0   6   67.29    1.68
  -4   0   6   62.52    1.67
  -4   0   6   68.22    1.70
  -6   0   8   17.37    0.65
  -6   0   8   15.00    0.64
  -6   0   8   15.29    0.63
   6   0  -8   14.98    0.61
  -6   0   8   16.47    0.63
  -6   0   8   16.85    0.55
   6   0  -8   15.49    0.53
   8   0 -10    3.74    0.37
  -8   0  10    3.85    0.33
  -8   0  10    4.04    0.41
  -8   0  10    3.20    0.38
  -8   0  10    3.82    0.32
  -8   0  10    3.95    0.37
   8   0 -10    4.16    0.33
  -8   0  10    3.82    0.40
   8   0 -10    4.49    0.35
 -10   0  12   20.72    0.92
 -10   0  12   20.54    0.77
  10   0 -12   20.13    0.73
  10   0 -12   22.10    0.77
 -10   0  12   21.06    0.76
 -10   0  12   21.30    0.94
  12   0 -14   -0.25    0.21
 -12   0  14   -0.21    0.16
  12   0 -14   -0.15    0.22
 -12   0  14   -0.17    0.20
 -12   0  14    0.09    0.20
 -14   0  16   57.41    2.04
  14   0 -16   56.40    1.65
 -14   0  16   60.16    1.75
 -14   0  16   58.04    1.69
  16   0 -18    1.50    0.37
 -16   0  18    2.16    0.44
 -16   0  18    1.98    0.38
 -18   0  20   -0.30    0.26
 -18   0  20    0.72    0.40
  18   0 -20    0.05    0.32
  20   0 -22    0.69    0.40
  19   1 -17    0.52    0.38
 -19   1  17    0.28    0.36
 -19   1  17    0.19    0.31
 -19  -1  17    0.90    0.37
  19  -1 -17    0.36    0.32
 -17   1  15    7.67    0.71
  17   1 -15    7.52    0.65
 -17   1  15    7.35    0.66
  17  -1 -15    7.07    0.58
 -17  -1  15    6.85    0.62
  15   1 -13    6.63    0.59
 -15   1  13    6.02    0.58
 -15   1  13    5.04    0.50
 -15   1  13    4.48    0.57
  15   1 -13    5.93    0.60
 -15  -1  13    4.28    0.47
 -15  -1  13    5.12    0.65
  15  -1 -13    5.45    0.48
 -13   1  11    1.48    0.32
 -13   1  11    1.53    0.31
  13   1 -11    2.49    0.40
 -13   1  11    1.76    0.38
 -13   1  11    2.28    0.42
  13   1 -11    2.00    0.36
 -13  -1  11    1.20    0.34
 -13  -1  11    1.55    0.34
 -13  -1  11    0.93    0.28
  13  -1 -11    1.88    0.31
 -11   1   9    3.72    0.45
  11   1  -9    4.92    0.44
 -11   1   9    4.92    0.43
 -11   1   9    4.89    0.42
 -11   1   9    5.84    0.55
 -11   1   9    5.39    0.52
  11   1  -9    4.66    0.43
 -11  -1   9    4.98    0.55
 -11  -1   9    4.50    0.40
 -11  -1   9    4.95    0.44
  11  -1  -9    5.31    0.37
  -9   1   7    0.63    0.19
  -9   1   7    0.31    0.28
  -9   1   7    0.73    0.23
  -9   1   7    0.55    0.25
   9   1  -7    0.36    0.20
  -9   1   7    0.37    0.20
  -9   1   7    0.24    0.16
   9   1  -7    0.79    0.24
   9  -1  -7    0.63    0.18
  -9  -1   7    0.73    0.24
   9  -1  -7    0.93    0.21
  -9  -1   7    0.32    0.19
  -9  -1   7    0.14    0.19
  -9  -1   7    0.27    0.21
  -9  -1   7    0.18    0.16
   7   1  -5   76.67    2.05
  -7   1   5   74.70    2.03
  -7   1   5   75.56    2.09
   7   1  -5   74.36    1.81
  -7   1   5   75.96    2.03
  -7   1   5   75.04    1.80
   7   1  -5   78.53    2.07
  -7   1   5   74.86    2.05
  -7  -1   5   75.61    1.78
   7  -1  -5   77.20    1.99
  -7  -1   5   77.65    2.08
  -7  -1   5   76.16    2.03
  -7  -1   5   76.76    2.15
  -7  -1   5   75.86    1.81
  -7  -1   5   76.24    2.04
   5   1  -3   44.44    1.26
  -5   1   3   44.64    1.25
  -5   1   3   43.61    1.22
  -5   1   3   43.08    1.24
   5   1  -3   44.41    1.25
   5   1  -3   44.52    1.10
  -5   1   3   43.72    1.22
  -5   1   3   46.34    1.09
   5  -1  -3   43.13    1.19
   5  -1  -3   44.39    1.20
  -5  -1   3   44.82    1.24
  -5  -1   3   44.75    1.27
  -5  -1   3   45.64    1.24
  -5  -1   3   45.93    1.31
  -3   1   1   53.00    1.31
   3   1  -1   52.45    1.34
   3   1  -1   51.28    1.34
  -3   1   1   53.62    1.32
   3   1  -1   53.55    1.35
  -3   1   1   52.76    1.30
  -3   1   1   52.18    1.34
  -3  -1   1   51.95    1.39
  -3  -1   1   51.47    1.32
  -3  -1   1   51.82    1.33
   3  -1  -1   53.26    1.28
   3  -1  -1   52.71    1.28
   1   1   1    4.21    0.16
  -1   1  -1    4.68    0.15
   1   1   1    4.87    0.18
  -1  -1  -1    5.53    0.18
   1   1  -3  229.88    5.83
  -1   1   3  272.66    5.73
  -1  -1   3  265.72    6.02
   3   1  -5    8.51    0.37
   3   1  -5    8.36    0.36
  -3   1   5    7.74    0.34
   3   1  -5    8.03    0.37
  -3   1   5    8.17    0.34
  -3   1   5    8.52    0.35
  -3  -1   5    7.84    0.36
   3  -1  -5    8.43    0.32
  -3  -1   5    8.34    0.37
   3  -1  -5    8.81    0.34
  -3  -1   5    8.16    0.35
  -5   1   7   27.06    0.85
   5   1  -7   28.87    0.88
  -5   1   7   27.28    0.87
  -5   1   7   28.19    0.75
   5   1  -7   26.86    0.76
   5   1  -7   27.85    0.87
  -5   1   7   27.10    0.85
  -5  -1   7   26.46    0.85
  -5  -1   7   28.38    0.87
   5  -1  -7   27.14    0.82
  -5  -1   7   27.85    0.92
   5  -1  -7   28.20    0.84
  -5  -1   7   27.04    0.86
  -5  -1   7   28.64    0.89
   7   1  -9   37.89    1.07
  -7   1   9   39.26    1.07
  -7   1   9   39.13    1.21
   7   1  -9   40.51    1.22
   7   1  -9   39.68    1.24
  -7   1   9   40.60    1.22
  -7   1   9   37.48    1.23
  -7  -1   9   39.96    1.07
  -7  -1   9   39.89    1.05
   7  -1  -9   40.06    1.19
  -7  -1   9   40.09    1.21
  -7  -1   9   38.84    1.29
   7  -1  -9   38.49    1.00
  -7  -1   9   41.14    1.23
  -7  -1   9   40.21    1.26
  -7  -1   9   40.13    1.22
   9   1 -11    3.67    0.35
   9   1 -11    3.05    0.33
  -9   1  11    2.93    0.31
  -9   1  11    3.19    0.32
  -9   1  11    2.72    0.34
  -9   1  11    3.59    0.38
  -9   1  11    3.48    0.39
  -9  -1  11    3.75    0.33
  -9  -1  11    3.17    0.32
   9  -1 -11    4.22    0.34
  -9  -1  11    3.43    0.41
  -9  -1  11    2.97    0.39
   9  -1 -11    3.26    0.29
 -11   1  13    0.29    0.20
  11   1 -13    0.42    0.26
 -11   1  13    0.23    0.21
 -11   1  13    0.28    0.20
  11   1 -13    0.10    0.21
 -11   1  13    0.23    0.22
 -11  -1  13    0.31    0.22
 -11  -1  13    0.33    0.24
 -11  -1  13    0.01    0.19
  11  -1 -13    0.50    0.22
  13   1 -15    3.05    0.43
 -13   1  15    2.96    0.47
  13   1 -15    2.80    0.39
 -13   1  15    3.20    0.40
 -13   1  15    2.94    0.42
 -13  -1  15    2.83    0.40
 -13  -1  15    2.41    0.36
  13  -1 -15    2.77    0.37
 -13  -1  15    2.55    0.46
  15   1 -17    4.31    0.50
 -15   1  17    4.38    0.49
  15   1 -17    4.38    0.54
 -15   1  17    4.51    0.54
 -15  -1  17    5.41    0.53
  15  -1 -17    3.41    0.41
 -15  -1  17    4.28    0.61
 -17   1  19    1.12    0.34
 -17   1  19    1.22    0.39
  17   1 -19    0.96    0.37
  17  -1 -19    1.53    0.35
 -17  -1  19    1.13    0.36
 -19   1  21    1.40    0.40
  19   1 -21    0.80    0.40
 -19   1  21    1.25    0.44
  19  -1 -21    1.35    0.39
 -19  -1  21    1.13    0.40
  20   2 -18    1.09    0.45
 -20   2  18    1.05    0.46
 -20   2  18    0.54    0.35
 -20  -2  18    1.44    0.43
  18   2 -16   -0.58    0.37
 -18   2  16   -0.54    0.25
  18   2 -16   -0.26    0.30
 -18   2  16   -0.06    0.30
 -18  -2  16   -0.63    0.27
  16   2 -14    5.06    0.56
 -16   2  14    4.42    0.52
  16   2 -14    4.95    0.60
 -16   2  14    4.85    0.63
 -16   2  14    4.80    0.53
 -16  -2  14    5.25    0.52
 -14   2  12    0.20    0.24
 -14   2  12   -0.26    0.20
  14   2 -12    0.04    0.28
  14   2 -12    0.04    0.30
 -14   2  12   -0.05    0.26
  14  -2 -12   -0.14    0.46
 -14  -2  12   -0.10    0.24
 -14  -2  12    0.15    0.25
 -12   2  10    2.12    0.38
 -12   2  10    1.56    0.29
  12   2 -10    1.69    0.34
  12   2 -10    1.87    0.35
 -12   2  10    1.30    0.39
 -12   2  10    1.71    0.30
  12  -2 -10    2.02    0.51
 -12  -2  10    2.02    0.40
  12  -2 -10    1.82    0.26
 -12  -2  10    1.26    0.28
  10   2  -8    0.41    0.25
 -10   2   8    0.08    0.25
 -10   2   8    0.38    0.18
 -10   2   8   -0.27    0.15
  10   2  -8   -0.12    0.21
 -10   2   8   -0.03    0.16
  10   2  -8    0.14    0.20
 -10  -2   8   -0.08    0.18
  10  -2  -8    0.20    0.16
 -10  -2   8    0.25    0.22
  10  -2  -8    0.09    0.34
  -8   2   6   36.52    1.14
  -8   2   6   34.40    1.05
  -8   2   6   34.41    0.98
  -8   2   6   34.44    1.14
   8   2  -6   33.53    1.08
  -8   2   6   35.05    1.13
   8   2  -6   35.07    1.00
   8   2  -6   33.14    1.16
   8   2  -6   33.07    1.00
  -8   2   6   33.98    1.00
  -8  -2   6   32.96    1.21
   8  -2  -6   33.39    1.21
  -8  -2   6   34.46    0.94
   6   2  -4   10.51    0.45
  -6   2   4   11.37    0.51
  -6   2   4   10.92    0.40
  -6   2   4   11.24    0.48
   6   2  -4   11.24    0.55
   6   2  -4   11.99    0.55
  -6   2   4   11.71    0.51
  -6   2   4   10.13    0.46
  -6  -2   4   10.86    0.50
   6  -2  -4   10.97    0.60
  -6  -2   4   12.40    0.57
   4   2  -2   25.04    0.79
  -4   2   2   25.75    0.71
   4   2  -2   25.33    0.78
  -4   2   2   25.31    0.70
  -4   2   2   25.07    0.74
   4   2  -2   24.66    0.77
  -4  -2   2   24.38    0.80
  -2   2   0    0.12    0.06
   2   2   0    0.16    0.10
   2   2   0    0.29    0.08
   2   2   0    0.07    0.11
  -2  -2   0    0.17    0.09
   0   2   2   22.65    0.57
   0   2   2   23.68    0.57
   2   2  -4    6.28    0.26
   2   2  -4    6.21    0.26
  -2   2   4    6.03    0.24
  -2   2   4    6.04    0.24
   2   2  -4    6.24    0.25
  -2  -2   4    6.60    0.27
   4   2  -6    3.03    0.27
  -4   2   6    3.20    0.23
   4   2  -6    3.50    0.27
   4   2  -6    3.19    0.23
   4   2  -6    3.24    0.27
  -4   2   6    3.13    0.23
  -4   2   6    3.55    0.25
   4   2  -6    2.72    0.26
  -4  -2   6    3.51    0.29
  -6   2   8   19.88    0.70
  -6   2   8   19.59    0.71
  -6   2   8   19.40    0.72
  -6   2   8   21.15    0.69
  -6   2   8   19.47    0.60
   6   2  -8   19.57    0.74
   6   2  -8   20.28    0.64
   6   2  -8   19.82    0.74
  -6  -2   8   19.59    0.79
   6  -2  -8   18.84    0.81
  -8   2  10    2.87    0.35
   8   2 -10    2.89    0.36
  -8   2  10    3.43    0.36
  -8   2  10    3.13    0.35
   8   2 -10    2.68    0.30
   8   2 -10    2.50    0.35
  -8   2  10    2.58    0.28
  -8   2  10    3.83    0.36
   8   2 -10    3.16    0.32
  -8  -2  10    2.79    0.27
  -8  -2  10    2.73    0.37
   8  -2 -10    4.41    0.44
 -10   2  12    9.34    0.50
 -10   2  12    9.43    0.59
  10   2 -12    8.92    0.52
  10   2 -12    9.01    0.53
 -10   2  12   10.06    0.59
 -10   2  12   10.80    0.51
  10   2 -12   10.20    0.61
  10  -2 -12    9.67    0.41
 -10  -2  12    9.40    0.48
 -10  -2  12    8.92    0.62
  10  -2 -12    9.66    0.67
 -12   2  14    5.29    0.57
 -12   2  14    5.41    0.47
 -12   2  14    6.19    0.50
 -12   2  14    5.45    0.57
  12   2 -14    4.49    0.48
  12  -2 -14    5.78    0.64
 -12  -2  14    5.18    0.58
  12  -2 -14    5.97    0.38
 -12  -2  14    4.61    0.43
  14   2 -16    1.70    0.38
 -14   2  16    1.85    0.36
  14   2 -16    2.09    0.42
 -14   2  16    2.26    0.36
 -14   2  16    1.94    0.43
 -14  -2  16    1.97    0.46
 -14  -2  16    1.77    0.35
 -16   2  18    0.09    0.27
  16   2 -18    0.54    0.33
 -16   2  18    0.22    0.27
  16   2 -18    0.34    0.36
 -16  -2  18   -0.02    0.27
 -18   2  20   -0.52    0.25
  18   2 -20   -0.15    0.31
 -18   2  20    0.08    0.31
  18   2 -20   -0.28    0.37
 -18  -2  20    0.37    0.33
  20   2 -22    3.57    0.59
 -20   2  22    3.90    0.63
 -20   2  22    3.05    0.53
 -20  -2  22    3.39    0.55
  19   3 -17   -0.31    0.36
 -19   3  17    0.18    0.32
  19   3 -17   -0.20    0.39
  17   3 -15    0.52    0.39
 -17   3  15    0.70    0.32
  17   3 -15    0.24    0.32
 -17  -3  15    0.88    0.35
 -15   3  13   -0.16    0.20
  15   3 -13    1.28    0.38
 -15   3  13   -0.25    0.24
  15   3 -13   -0.16    0.30
 -15  -3  13    0.17    0.26
 -13   3  11    1.47    0.31
 -13   3  11    1.08    0.40
 -13   3  11    0.15    0.27
  13   3 -11    0.99    0.34
  13   3 -11    1.11    0.34
  13  -3 -11    0.81    0.46
 -13  -3  11    1.02    0.28
 -13  -3  11    1.01    0.37
  11   3  -9    1.05    0.31
  11   3  -9    1.53    0.38
 -11   3   9    0.70    0.24
 -11   3   9    0.70    0.26
 -11   3   9    0.83    0.36
  11   3  -9    0.52    0.27
  11  -3  -9    0.67    0.47
 -11  -3   9    0.94    0.34
 -11  -3   9    0.75    0.23
  -9   3   7    1.24    0.24
  -9   3   7    0.74    0.21
  -9   3   7    1.29    0.23
  -9   3   7    1.10    0.32
   9   3  -7    1.11    0.26
   9   3  -7    1.13    0.30
  -9   3   7    0.60    0.29
  -9   3   7    1.48    0.31
   9   3  -7    1.55    0.29
   9  -3  -7    1.54    0.43
  -9  -3   7    1.18    0.20
  -9  -3   7    1.08    0.29
  -7   3   5    3.13    0.30
  -7   3   5    3.59    0.32
  -7   3   5    3.50    0.28
   7   3  -5    2.69    0.35
  -7   3   5    3.43    0.29
   7   3  -5    2.92    0.35
   7   3  -5    3.24    0.30
  -7   3   5    3.24    0.23
  -7   3   5    2.89    0.31
  -7   3   5    3.48    0.32
  -7   3   5    2.80    0.29
   7   3  -5    3.75    0.35
   7   3  -5    3.77    0.34
  -7  -3   5    2.68    0.35
   7  -3  -5    3.15    0.44
   5   3  -3    5.99    0.38
   5   3  -3    6.04    0.30
  -5   3   3    5.95    0.29
  -5   3   3    6.29    0.33
  -5   3   3    6.16    0.31
  -5   3   3    6.00    0.27
   5   3  -3    5.59    0.38
  -5   3   3    6.39    0.28
   5   3  -3    6.06    0.36
   5   3  -3    5.70    0.35
  -5   3   3    5.44    0.31
   5   3  -3    5.67    0.35
  -5  -3   3    6.10    0.39
  -5  -3   3    6.27    0.61
   5  -3  -3    6.33    0.54
   3   3  -1    4.32    0.25
   3   3  -1    4.34    0.24
  -3   3   1    4.27    0.20
   3   3  -1    4.47    0.26
   3   3  -1    4.48    0.25
  -3   3   1    4.54    0.22
   3   3  -1    4.67    0.27
   3   3  -1    4.69    0.26
   3  -3  -1    5.29    0.43
  -3  -3   1    4.94    0.30
  -3  -3   1    4.64    0.48
   1   3   1   -0.08    0.05
  -1  -3  -1   -0.01    0.26
   1  -3   1   -0.12    0.22
  -1   3   3    0.23    0.06
   1   3  -3    0.30    0.07
  -1  -3   3    0.15    0.24
   1  -3  -3    0.36    0.25
   3   3  -5    2.95    0.24
   3   3  -5    2.88    0.23
  -3   3   5    2.64    0.20
   3   3  -5    3.24    0.24
   3   3  -5    3.64    0.24
   3   3  -5    2.45    0.20
  -3   3   5    3.29    0.20
  -3  -3   5    4.24    0.47
   3  -3  -5    2.74    0.37
  -3  -3   5    3.25    0.26
   5   3  -7    0.69    0.21
  -5   3   7    0.71    0.16
  -5   3   7    0.49    0.13
  -5   3   7    0.37    0.14
  -5   3   7    0.64    0.16
  -5   3   7    0.43    0.10
  -5   3   7    0.29    0.14
   5   3  -7    0.51    0.16
   5   3  -7    0.41    0.18
   5   3  -7    0.53    0.15
   5   3  -7    0.54    0.19
   5   3  -7    0.48    0.19
   5   3  -7    0.17    0.19
  -5   3   7    0.67    0.17
  -5  -3   7    0.70    0.40
  -5  -3   7    0.45    0.19
   5  -3  -7    0.60    0.29
   7   3  -9    8.54    0.47
  -7   3   9    8.74    0.41
   7   3  -9    8.27    0.53
  -7   3   9    8.24    0.38
  -7   3   9    8.17    0.46
  -7   3   9    8.83    0.46
  -7   3   9    8.12    0.43
   7   3  -9    8.77    0.51
   7   3  -9    9.27    0.50
  -7   3   9    8.87    0.47
   7   3  -9    8.56    0.43
  -7   3   9    8.05    0.46
   7  -3  -9    8.96    0.62
  -7  -3   9    9.61    0.79
  -7  -3   9    8.29    0.52
   9   3 -11    7.90    0.48
  -9   3  11    7.21    0.49
  -9   3  11    8.08    0.46
   9   3 -11    7.41    0.53
  -9   3  11    7.39    0.43
  -9   3  11    7.48    0.53
   9   3 -11    7.25    0.47
  -9   3  11    7.76    0.50
  -9   3  11    7.66    0.53
   9  -3 -11    7.64    0.65
  -9  -3  11    7.88    0.58
  -9  -3  11    7.89    0.37
  11   3 -13    9.69    0.59
 -11   3  13   10.34    0.64
 -11   3  13    9.49    0.59
 -11   3  13    9.70    0.55
  11   3 -13    9.83    0.58
  11   3 -13    9.50    0.65
 -11   3  13    9.39    0.63
 -11  -3  13   10.06    0.49
  11  -3 -13   10.21    0.78
 -11  -3  13    9.06    0.70
  13   3 -15    0.63    0.33
 -13   3  15    0.11    0.22
 -13   3  15    0.29    0.27
  13   3 -15    0.52    0.31
 -13   3  15    0.19    0.36
 -13  -3  15    0.59    0.26
 -13  -3  15    0.57    0.34
  15   3 -17    0.31    0.31
 -15   3  17    0.42    0.31
 -15   3  17    0.11    0.25
  15   3 -17    0.30    0.35
 -15  -3  17    0.48    0.29
  17   3 -19    0.71    0.39
  17   3 -19    1.27    0.44
 -17   3  19    0.80    0.34
 -17  -3  19    0.67    0.34
 -19   3  21    0.69    0.39
  19   3 -21    1.41    0.46
  19   3 -21    1.46    0.52
  18   4 -16    0.82    0.42
  18   4 -16    0.23    0.41
 -18   4  16    1.14    0.37
  16   4 -14    0.43    0.38
  16   4 -14   -0.59    0.28
 -16   4  14   -0.32    0.37
 -16   4  14    0.06    0.25
 -14   4  12   -0.05    0.24
 -14   4  12   -0.07    0.21
 -14   4  12    0.26    0.34
  14   4 -12   -0.36    0.26
  14  -4 -12    0.29    0.44
 -12   4  10    0.77    0.28
  12   4 -10    1.48    0.34
 -12   4  10    0.74    0.28
 -12   4  10    0.30    0.23
  12   4 -10    0.66    0.35
 -12   4  10    0.94    0.37
 -12  -4  10    1.27    0.38
  12  -4 -10    1.48    0.50
  10   4  -8    1.03    0.35
 -10   4   8    1.13    0.37
 -10   4   8    0.98    0.25
 -10   4   8    1.44    0.27
 -10   4   8    1.28    0.36
  10   4  -8    1.28    0.31
 -10   4   8    1.20    0.29
 -10   4   8    0.60    0.31
  10  -4  -8    1.15    0.48
 -10  -4   8    0.50    0.31
   8   4  -6   10.88    0.57
  -8   4   6   11.07    0.45
   8   4  -6   10.73    0.53
  -8   4   6    9.93    0.51
  -8   4   6   11.06    0.50
  -8   4   6   10.92    0.55
   8   4  -6    9.63    0.63
  -8   4   6   10.37    0.56
  -8   4   6   10.53    0.49
  -8   4   6   10.90    0.56
  -8   4   6   10.87    0.55
   8   4  -6   11.03    0.60
   8  -4  -6   10.18    0.79
  -8  -4   6   11.98    0.67
  -8  -4   6   10.12    0.96
  -6   4   4    3.25    0.28
  -6   4   4    2.79    0.24
  -6   4   4    2.81    0.27
   6   4  -4    2.66    0.31
   6   4  -4    3.81    0.34
   6   4  -4    3.12    0.33
  -6   4   4    2.72    0.25
  -6   4   4    2.70    0.27
   6   4  -4    2.94    0.28
  -6   4   4    2.61    0.22
   6   4  -4    2.54    0.33
  -6   4   4    2.64    0.24
   6   4  -4    2.99    0.33
  -6  -4   4    3.22    0.64
  -6  -4   4    3.14    0.36
   6  -4  -4    3.92    0.53
   4   4  -2    1.49    0.15
  -4   4   2    1.39    0.16
   4   4  -2    1.31    0.20
   4   4  -2    1.44    0.18
   4   4  -2    1.19    0.19
   4   4  -2    1.58    0.20
   4   4  -2    1.64    0.23
   4   4  -2    1.23    0.18
  -4   4   2    1.49    0.16
  -4   4   2    1.73    0.17
  -4  -4   2    1.56    0.47
   4  -4  -2    2.24    0.42
  -4  -4   2    1.46    0.23
   2   4   0    1.84    0.17
   2   4   0    1.63    0.15
   2   4   0    1.74    0.17
   2  -4   0    1.80    0.39
  -2  -4   0    1.49    0.43
   0   4   2   45.76    1.08
   0  -4   2   45.20    1.57
   0  -4  -2   44.32    1.56
   2   4  -4    6.83    0.26
  -2   4   4    6.77    0.24
   2   4  -4    6.52    0.29
   2   4  -4    6.52    0.29
  -2   4   4    7.28    0.25
   2  -4  -4    6.43    0.54
  -2  -4   4    6.58    0.61
  -4   4   6   -0.01    0.12
   4   4  -6    0.16    0.17
  -4   4   6   -0.09    0.08
   4   4  -6   -0.08    0.12
  -4   4   6   -0.06    0.08
  -4   4   6   -0.08    0.09
   4   4  -6   -0.01    0.16
  -4   4   6    0.00    0.08
   4   4  -6    0.16    0.14
   4   4  -6   -0.03    0.10
   4   4  -6   -0.18    0.14
  -4  -4   6    0.09    0.37
  -4  -4   6    0.09    0.15
   4  -4  -6   -0.25    0.28
  -6   4   8    6.46    0.34
  -6   4   8    7.91    0.41
   6   4  -8    6.91    0.44
  -6   4   8    7.09    0.39
  -6   4   8    7.50    0.39
  -6   4   8    7.23    0.34
   6   4  -8    7.12    0.47
   6   4  -8    7.30    0.46
   6   4  -8    7.21    0.42
  -6   4   8    7.59    0.36
   6   4  -8    6.11    0.41
  -6   4   8    7.38    0.41
   6   4  -8    7.47    0.39
  -6  -4   8    8.67    0.51
   6  -4  -8    7.43    0.66
  -6  -4   8    7.04    0.75
   8   4 -10    1.64    0.35
  -8   4  10    1.36    0.24
  -8   4  10    1.51    0.26
  -8   4  10    1.49    0.29
   8   4 -10    2.04    0.35
   8   4 -10    1.22    0.26
  -8   4  10    1.16    0.30
  -8   4  10    1.40    0.28
   8   4 -10    1.17    0.31
  -8   4  10    0.99    0.30
  -8   4  10    1.93    0.25
  -8  -4  10    1.82    0.69
   8  -4 -10    0.87    0.41
  -8  -4  10    1.20    0.31
 -10   4  12   17.36    0.73
  10   4 -12   17.43    0.75
  10   4 -12   17.62    0.83
 -10   4  12   17.17    0.84
 -10   4  12   18.89    0.77
 -10   4  12   16.89    0.78
 -10   4  12   17.12    0.82
 -10   4  12   17.66    0.70
 -10  -4  12   17.46    0.93
  10  -4 -12   16.22    1.03
  12   4 -14    2.33    0.45
 -12   4  14    1.61    0.34
 -12   4  14    2.54    0.42
  12   4 -14    1.32    0.34
 -12   4  14    1.94    0.32
 -12   4  14    1.94    0.43
  12  -4 -14    2.63    0.56
 -12  -4  14    2.55    0.50
 -14   4  16    0.48    0.37
  14   4 -16    0.38    0.32
 -14   4  16    0.32    0.24
 -14   4  16    0.63    0.31
  16   4 -18    0.94    0.38
 -16   4  18    0.42    0.29
  16   4 -18    0.07    0.33
  18   4 -20    0.45    0.42
  18   4 -20   -0.05    0.40
 -18   4  20    0.18    0.29
 -17   5  15    1.03    0.48
 -17   5  15    0.30    0.30
  17   5 -15    0.30    0.37
 -15   5  13    0.87    0.42
  15   5 -13    0.51    0.35
 -15   5  13    0.61    0.30
  13   5 -11    0.53    0.36
 -13   5  11   -0.55    0.21
  13   5 -11    0.28    0.30
 -13   5  11   -0.18    0.21
 -13   5  11    0.23    0.32
  13  -5 -11    0.05    0.38
 -11   5   9    2.81    0.42
 -11   5   9    2.71    0.36
 -11   5   9    2.87    0.43
 -11   5   9    2.13    0.34
  11   5  -9    2.64    0.43
  11   5  -9    2.40    0.38
 -11   5   9    2.78    0.34
 -11  -5   9    1.89    0.45
  11  -5  -9    1.82    0.51
   9   5  -7   -0.07    0.27
  -9   5   7    0.27    0.30
  -9   5   7    0.41    0.27
   9   5  -7    0.02    0.23
  -9   5   7    0.64    0.22
   9   5  -7    0.51    0.29
  -9   5   7    0.09    0.17
  -9  -5   7   -0.01    0.29
  -9  -5   7    0.52    0.74
   9  -5  -7    0.29    0.42
   7   5  -5    1.37    0.26
  -7   5   5    1.46    0.22
  -7   5   5    1.61    0.24
  -7   5   5    1.63    0.27
  -7   5   5    1.37    0.25
   7   5  -5    0.85    0.28
   7   5  -5    2.07    0.34
  -7   5   5    1.82    0.24
  -7   5   5    0.86    0.24
   7   5  -5    1.45    0.32
   7  -5  -5    1.58    0.49
  -7  -5   5    1.03    0.69
   5   5  -3    1.46    0.26
  -5   5   3    1.77    0.20
   5   5  -3    1.81    0.29
  -5   5   3    1.82    0.19
   5   5  -3    1.29    0.26
   5   5  -3    1.03    0.26
  -5   5   3    1.45    0.21
   5   5  -3    2.14    0.26
   5   5  -3    1.88    0.28
   5  -5  -3    1.26    0.48
  -5  -5   3    2.07    0.62
   3   5  -1   14.67    0.49
   3   5  -1   14.41    0.48
   3   5  -1   14.23    0.51
   3   5  -1   12.93    0.42
   3   5  -1   13.73    0.48
   3   5  -1   14.49    0.48
  -3  -5   1   13.42    0.97
   3  -5  -1   13.86    0.91
   1   5   1    0.30    0.09
   1   5   1    0.15    0.08
   1   5   1    0.21    0.12
   1   5   1    0.36    0.11
   1  -5   1    0.16    0.34
  -1  -5  -1    0.31    0.43
   1   5  -3    0.27    0.08
   1   5  -3    0.30    0.08
   1   5  -3    0.54    0.12
   1   5  -3    0.26    0.10
  -1  -5   3    0.68    0.44
   1  -5  -3    0.32    0.40
  -3   5   5   12.20    0.38
  -3   5   5   11.85    0.39
   3   5  -5   12.21    0.43
  -3   5   5   12.25    0.36
   3   5  -5   11.51    0.46
   3   5  -5   12.19    0.45
  -3   5   5   12.58    0.39
   3   5  -5   11.34    0.39
   3   5  -5   12.58    0.46
   3  -5  -5   12.27    0.87
  -3  -5   5   13.05    0.94
   5   5  -7    1.38    0.26
   5   5  -7    1.49    0.28
  -5   5   7    0.97    0.16
   5   5  -7    1.23    0.28
   5   5  -7    1.06    0.24
  -5   5   7    1.43    0.18
   5   5  -7    1.02    0.25
  -5   5   7    1.22    0.19
  -5   5   7    1.17    0.17
   5   5  -7    1.03    0.25
  -5   5   7    1.27    0.21
   5  -5  -7    1.20    0.45
  -5  -5   7    1.04    0.58
  -7   5   9    0.18    0.15
  -7   5   9    0.52    0.24
   7   5  -9   -0.24    0.19
   7   5  -9    0.13    0.24
  -7   5   9    0.25    0.21
  -7   5   9    0.00    0.19
  -7   5   9    0.46    0.22
  -7   5   9   -0.25    0.13
   7   5  -9    0.41    0.26
   7   5  -9   -0.01    0.24
   7  -5  -9    1.40    0.46
  -7  -5   9   -0.40    0.62
  -9   5  11    3.05    0.40
   9   5 -11    2.32    0.39
  -9   5  11    2.13    0.37
  -9   5  11    2.10    0.31
  -9   5  11    2.50    0.33
   9   5 -11    2.60    0.36
   9  -5 -11    1.79    0.49
  -9  -5  11    2.16    0.44
  -9  -5  11    2.55    0.84
 -11   5  13    4.71    0.44
 -11   5  13    5.59    0.54
 -11   5  13    4.63    0.50
 -11   5  13    4.21    0.48
  11   5 -13    4.50    0.53
  11   5 -13    5.55    0.53
 -11   5  13    4.15    0.44
 -11  -5  13    4.40    0.60
  11  -5 -13    4.53    0.65
 -13   5  15    2.64    0.42
  13   5 -15    2.63    0.51
 -13   5  15    2.25    0.36
 -13   5  15    1.78    0.44
  13   5 -15    2.07    0.41
  15   5 -17   -0.41    0.29
 -15   5  17   -0.38    0.36
 -15   5  17   -0.12    0.23
 -17   5  19    0.18    0.29
  17   5 -19    0.41    0.39
 -17   5  19   -0.46    0.40
  14   6 -12    1.59    0.49
 -14   6  12    1.51    0.38
 -14   6  12    1.16    0.33
  14   6 -12    1.68    0.43
 -14   6  12    1.04    0.40
  14  -6 -12    2.09    0.56
  12   6 -10   -0.71    0.25
 -12   6  10    0.21    0.25
  12   6 -10    0.04    0.27
 -12   6  10   -0.18    0.34
 -12   6  10    0.11    0.28
  12  -6 -10    0.05    0.43
  10   6  -8    1.89    0.38
  10   6  -8    1.68    0.35
 -10   6   8    2.14    0.37
 -10   6   8    1.97    0.37
 -10   6   8    1.95    0.29
  10  -6  -8    1.79    0.55
  -8   6   6    1.43    0.24
   8   6  -6    1.11    0.32
  -8   6   6    0.76    0.22
  -8   6   6    1.03    0.23
  -8   6   6    1.40    0.29
   8   6  -6    1.51    0.30
   8   6  -6    1.64    0.33
  -8   6   6    1.78    0.29
  -8  -6   6    2.17    0.81
   8  -6  -6    2.10    0.54
   6   6  -4    8.99    0.52
  -6   6   4   10.21    0.46
  -6   6   4    9.75    0.41
  -6   6   4    9.88    0.42
   6   6  -4    9.48    0.54
  -6  -6   4    9.79    1.02
   6  -6  -4    8.84    0.89
  -4   6   2    0.26    0.13
   4   6  -2   -0.26    0.21
   4   6  -2    0.01    0.14
   4   6  -2    0.03    0.19
   4   6  -2   -0.01    0.18
  -4  -6   2    0.75    0.63
   4  -6  -2    0.16    0.47
   2   6   0    0.24    0.14
   2   6   0    0.47    0.13
  -2  -6   0    0.10    0.55
   2  -6   0    0.71    0.50
   0  -6  -2    0.31    0.52
   0  -6   2    0.18    0.48
   2   6  -4    3.29    0.22
   2   6  -4    3.22    0.25
   2   6  -4    3.92    0.23
  -2  -6   4    2.89    0.67
   2  -6  -4    3.49    0.66
   4   6  -6    2.38    0.30
   4   6  -6    2.33    0.28
  -4   6   6    2.87    0.24
   4   6  -6    2.19    0.28
  -4   6   6    2.83    0.20
   4   6  -6    2.81    0.29
  -4  -6   6    2.00    0.68
   4  -6  -6    2.26    0.59
  -6   6   8   21.68    0.73
   6   6  -8   21.34    0.76
  -6   6   8   22.68    0.71
  -6   6   8   21.76    0.67
  -6   6   8   20.63    0.62
   6   6  -8   21.46    0.80
  -6   6   8   21.59    0.64
   6  -6  -8   21.69    1.20
  -6  -6   8   18.37    1.28
  -8   6  10    2.37    0.34
  -8   6  10    1.77    0.27
  -8   6  10    1.82    0.27
   8   6 -10    1.92    0.32
  -8   6  10    1.66    0.31
   8   6 -10    1.46    0.35
   8   6 -10    1.94    0.36
  -8  -6  10    1.27    0.73
   8  -6 -10    2.13    0.54
  10   6 -12    0.62    0.32
  10   6 -12    1.27    0.31
 -10   6  12    0.52    0.33
 -10   6  12    0.59    0.25
 -10   6  12    0.64    0.29
 -10  -6  12   -0.41    0.79
  10  -6 -12    0.56    0.43
 -12   6  14    0.93    0.29
 -12   6  14    1.28    0.39
 -12   6  14    0.67    0.36
  12   6 -14    1.10    0.37
  12   6 -14    1.49    0.42
  12  -6 -14    0.54    0.43
  14   6 -16    2.56    0.55
 -14   6  16    3.31    0.44
 -14   6  16    2.98    0.46
  14   6 -16    2.12    0.45
 -14   6  16    2.43    0.48
 -13   7  11    0.51    0.30
 -13   7  11   -0.41    0.37
  13   7 -11    0.48    0.33
 -13   7  11    0.44    0.32
  13   7 -11    0.02    0.36
  13  -7 -11    0.76    0.52
 -11   7   9    0.14    0.24
 -11   7   9    0.05    0.27
 -11   7   9    0.06    0.34
  11   7  -9    0.06    0.31
  11   7  -9   -0.02    0.29
  11  -7  -9    0.20    0.47
   9   7  -7   -0.05    0.25
   9   7  -7    0.32    0.30
  -9   7   7   -0.11    0.18
  -9   7   7    0.05    0.29
  -9   7   7   -0.22    0.20
  -9  -7   7    0.14    0.87
   9  -7  -7   -0.10    0.44
  -7   7   5    0.06    0.19
  -7   7   5    0.21    0.21
  -7   7   5   -0.10    0.14
   7   7  -5    0.26    0.27
  -7   7   5    0.41    0.19
  -7   7   5    0.32    0.14
   7   7  -5    0.22    0.23
   7  -7  -5    0.64    0.51
  -7  -7   5   -1.37    0.69
   5   7  -3    1.60    0.28
   5   7  -3    1.50    0.28
  -5   7   3    1.55    0.18
   5  -7  -3    1.34    0.57
  -5  -7   3    0.84    0.71
   3   7  -1   10.05    0.42
   3   7  -1    9.18    0.43
   3   7  -1    9.41    0.39
   3   7  -1    8.99    0.39
   3  -7  -1    8.08    0.95
  -3  -7   1    9.67    1.05
   1   7   1    0.21    0.14
   1  -7   1    0.37    0.53
  -1  -7  -1    0.04    0.58
  -1  -7   3    0.70    0.58
   1  -7  -3    0.13    0.53
   3   7  -5    0.02    0.11
   3   7  -5    0.10    0.18
   3  -7  -5    0.31    0.50
  -3  -7   5   -0.25    0.57
   5   7  -7    2.21    0.30
   5   7  -7    2.56    0.30
  -5   7   7    2.58    0.25
   5   7  -7    2.41    0.31
  -5   7   7    2.58    0.22
  -5  -7   7    2.38    0.73
   5  -7  -7    1.88    0.61
  -7   7   9    3.10    0.29
   7   7  -9    3.28    0.41
  -7   7   9    2.81    0.28
  -7   7   9    2.90    0.32
  -7   7   9    3.42    0.33
   7   7  -9    2.54    0.37
  -7   7   9    3.32    0.31
  -7  -7   9    3.01    0.88
   7  -7  -9    2.22    0.64
   9   7 -11    0.36    0.29
  -9   7  11   -0.05    0.29
  -9   7  11    0.92    0.28
   9   7 -11    0.11    0.30
  -9   7  11   -0.16    0.18
   9  -7 -11   -0.37    0.41
  -9  -7  11    0.03    0.83
 -11   7  13    0.42    0.26
 -11   7  13    0.42    0.37
  11   7 -13    0.19    0.33
  11   7 -13   -0.08    0.29
 -11   7  13    0.42    0.29
  11  -7 -13    0.16    0.46
  13   7 -15    0.01    0.32
 -13   7  15    0.69    0.36
  13   7 -15    0.34    0.39
 -13   7  15   -0.01    0.26
 -10   8   8    0.17    0.33
  10   8  -8   -0.05    0.31
 -10   8   8   -0.21    0.21
 -10   8   8   -0.01    0.20
 -10  -8   8   -2.15    0.94
  10  -8  -8   -0.19    0.53
   8   8  -6    0.08    0.27
  -8   8   6   -0.08    0.19
   8   8  -6    0.28    0.30
  -8   8   6    0.14    0.27
  -8   8   6    0.32    0.19
  -8  -8   6    0.13    0.92
   8  -8  -6    0.62    0.56
  -6   8   4    0.39    0.14
   6   8  -4    0.86    0.28
   6   8  -4    0.73    0.28
  -6   8   4    0.42    0.13
  -6  -8   4    0.01    0.81
   6  -8  -4    0.99    0.63
   4   8  -2    0.29    0.25
   4   8  -2   -0.23    0.19
   4   8  -2   -0.07    0.18
  -4  -8   2   -0.44    0.68
   4  -8  -2    0.33    0.59
   2   8   0   -0.03    0.15
   2  -8   0   -0.20    0.59
  -2  -8   0    0.56    0.71
   0  -8   2    1.40    0.70
   0  -8  -2    2.39    0.79
   2   8  -4    1.85    0.21
  -2  -8   4    1.84    0.76
   2  -8  -4    2.88    0.77
   4   8  -6    2.18    0.29
   4   8  -6    2.03    0.30
   4   8  -6    1.67    0.27
   4  -8  -6    1.89    0.70
  -4  -8   6    1.94    0.79
  -6   8   8    0.15    0.15
   6   8  -8    0.43    0.29
   6   8  -8   -0.11    0.21
  -6   8   8    0.04    0.16
  -6  -8   8   -0.61    0.76
   6  -8  -8   -0.41    0.50
   8   8 -10    0.32    0.32
   8   8 -10    0.09    0.28
  -8   8  10    0.29    0.28
  -8   8  10    0.08    0.20
  -8   8  10    0.11    0.19
  -8  -8  10   -1.84    0.76
   8  -8 -10    0.90    0.58
 -10   8  12   -0.13    0.33
 -10   8  12    0.69    0.25
  10   8 -12    0.55    0.36
 -10   8  12    0.41    0.26
 -10  -8  12   -0.54    1.06
  10  -8 -12    0.08    0.53
   3   9  -1    1.98    0.31
   3   9  -1    2.03    0.28
   3   9  -1    2.24    0.25
   3  -9  -1    1.56    0.83
  -3  -9   1    1.37    0.87
  -1  -9  -1   -1.20    0.66
   1  -9   1    0.38    0.73
   1  -9  -3   -0.36    0.68
  -1  -9   3   -0.61    0.71
   3   9  -5   -0.20    0.20
   3   9  -5   -0.21    0.15
   3   9  -5    0.01    0.24
  -3  -9   5   -0.61    0.73
   3  -9  -5   -0.03    0.66
 -20   0  17    0.08    0.31
  20   0 -17    0.13    0.35
 -18   0  15    0.24    0.31
  18   0 -15   -0.08    0.29
 -18   0  15    0.24    0.35
  16   0 -13    0.32    0.30
 -16   0  13    0.09    0.28
 -16   0  13    0.45    0.31
 -16   0  13    0.37    0.28
 -14   0  11    0.08    0.25
 -14   0  11    0.07    0.28
 -14   0  11    0.09    0.25
  14   0 -11   -0.83    0.23
 -12   0   9   -0.14    0.19
 -12   0   9    0.11    0.22
  12   0  -9   -0.06    0.21
  12   0  -9    0.22    0.23
 -12   0   9   -0.03    0.23
 -12   0   9    0.17    0.19
 -10   0   7    0.00    0.17
 -10   0   7   -0.11    0.15
  10   0  -7    0.31    0.20
  10   0  -7    0.27    0.19
 -10   0   7   -0.02    0.18
 -10   0   7   -0.04    0.16
   8   0  -5   -0.05    0.08
   8   0  -5    0.18    0.18
  -8   0   5    0.47    0.19
  -8   0   5    0.03    0.15
   8   0  -5    0.34    0.22
   8   0  -5   -0.05    0.22
  -8   0   5    0.06    0.17
  -8   0   5   -0.04    0.20
  -8   0   5    0.02    0.24
  -8   0   5    0.32    0.24
   6   0  -3   -0.15    0.17
  -6   0   3   -0.21    0.17
   6   0  -3   -0.03    0.04
  -6   0   3    0.10    0.13
  -6   0   3   -0.19    0.10
  -6   0   3   -0.20    0.14
  -6   0   3    0.04    0.14
  -4   0   1   -0.14    0.16
  -4   0   1   -0.13    0.09
   4   0  -1   -0.03    0.03
  -4   0   1   -0.01    0.13
   4   0  -1    0.09    0.18
  -4   0   1    0.02    0.11
   2   0   1   -0.13    0.03
  -2   0  -1   -0.15    0.06
  -2   0  -1   -0.12    0.03
  -2   0  -1   -0.23    0.05
   2   0   1   -0.12    0.04
   2   0   1   -0.13    0.01
  -2   0  -1   -0.12    0.05
   0   0  -3   -0.03    0.02
   0   0  -3    0.01    0.01
   0   0  -3    0.00    0.01
   0   0   3    0.02    0.01
   0   0   3    0.00    0.01
   0   0   3    0.01    0.02
   2   0  -5   -0.09    0.02
   2   0  -5   -0.13    0.02
  -2   0   5   -0.12    0.04
  -2   0   5    0.04    0.07
  -2   0   5    0.04    0.07
   2   0  -5   -0.09    0.04
   2   0  -5   -0.14    0.05
  -2   0   5   -0.06    0.06
  -2   0   5   -0.12    0.05
  -4   0   7   -0.24    0.10
  -4   0   7   -0.06    0.10
  -4   0   7   -0.51    0.16
   4   0  -7   -0.21    0.18
  -4   0   7   -0.19    0.14
   4   0  -7   -0.16    0.07
  -6   0   9    0.23    0.15
  -6   0   9   -0.22    0.13
  -6   0   9    0.19    0.13
   6   0  -9    0.00    0.04
  -6   0   9   -0.13    0.12
   6   0  -9   -0.05    0.12
   6   0  -9    0.02    0.17
  -6   0   9   -0.04    0.20
  -8   0  11    0.44    0.20
  -8   0  11   -0.14    0.25
  -8   0  11   -0.16    0.16
  -8   0  11   -0.29    0.11
   8   0 -11   -0.13    0.17
   8   0 -11   -0.02    0.16
  -8   0  11    0.03    0.14
  -8   0  11   -0.13    0.14
   8   0 -11    0.03    0.08
   8   0 -11   -0.14    0.22
 -10   0  13   -0.08    0.17
  10   0 -13    0.09    0.19
 -10   0  13   -0.11    0.19
 -10   0  13    0.14    0.18
 -10   0  13   -0.06    0.17
  10   0 -13    0.00    0.19
  12   0 -15    0.15    0.24
 -12   0  15    0.07    0.20
 -12   0  15   -0.20    0.19
 -12   0  15   -0.27    0.18
  12   0 -15   -0.42    0.21
 -14   0  17    1.64    0.37
  14   0 -17    1.49    0.34
 -14   0  17    0.86    0.34
 -14   0  17    0.95    0.30
 -16   0  19    0.12    0.26
  16   0 -19    0.24    0.29
 -16   0  19   -0.02    0.29
 -18   0  21    0.34    0.30
  18   0 -21    0.03    0.32
  20   0 -23   -0.61    0.31
 -20   0  23    0.33    0.36
 -19   1  16    3.04    0.55
 -19   1  16    2.06    0.44
  19   1 -16    2.20    0.48
 -19  -1  16    2.64    0.47
  19  -1 -16    1.66    0.39
  17   1 -14    2.16    0.44
 -17   1  14    2.29    0.45
 -17   1  14    2.50    0.42
  17  -1 -14    1.91    0.39
 -17  -1  14    2.54    0.42
 -15   1  12    4.52    0.49
  15   1 -12    4.68    0.52
  15   1 -12    5.26    0.56
 -15   1  12    4.53    0.52
 -15   1  12    5.08    0.61
  15  -1 -12    5.12    0.46
 -15  -1  12    4.73    0.49
 -15  -1  12    4.91    0.64
  13   1 -10    0.85    0.32
 -13   1  10    0.88    0.29
 -13   1  10    0.53    0.26
  13   1 -10    0.63    0.29
 -13   1  10    0.72    0.30
 -13   1  10    1.05    0.32
 -13  -1  10    0.83    0.27
  13  -1 -10    1.44    0.30
 -13  -1  10    0.86    0.31
 -13  -1  10    0.97    0.29
  11   1  -8    2.10    0.32
 -11   1   8    0.86    0.24
 -11   1   8    1.63    0.35
 -11   1   8    1.30    0.26
 -11   1   8    1.36    0.30
  11   1  -8    1.38    0.30
 -11   1   8    1.12    0.28
 -11  -1   8    1.45    0.26
  11  -1  -8    1.27    0.26
 -11  -1   8    1.35    0.31
 -11  -1   8    0.99    0.25
   9   1  -6    4.45    0.38
  -9   1   6    3.34    0.40
  -9   1   6    3.91    0.34
  -9   1   6    4.06    0.40
   9   1  -6    4.80    0.39
  -9   1   6    4.00    0.41
  -9   1   6    4.65    0.45
  -9   1   6    4.53    0.37
  -9  -1   6    2.84    0.37
  -9  -1   6    3.87    0.34
   9  -1  -6    4.59    0.31
  -9  -1   6    4.41    0.45
   9  -1  -6    4.58    0.34
  -9  -1   6    4.72    0.44
  -9  -1   6    5.21    0.36
   7   1  -4   48.72    1.40
  -7   1   4   48.58    1.37
  -7   1   4   44.73    1.35
  -7   1   4   47.11    1.40
  -7   1   4   46.91    1.20
   7   1  -4   47.25    1.38
   7   1  -4   45.07    1.20
  -7   1   4   45.64    1.39
  -7  -1   4   45.86    1.18
  -7  -1   4   46.51    1.45
   7  -1  -4   46.53    1.32
  -7  -1   4   47.21    1.36
  -7  -1   4   45.77    1.36
  -7  -1   4   46.03    1.21
  -7  -1   4   46.44    1.41
  -5   1   2    9.30    0.43
  -5   1   2    9.19    0.36
   5   1  -2    9.02    0.44
   5   1  -2   10.47    0.40
  -5   1   2    8.78    0.42
  -5   1   2    9.90    0.42
  -5   1   2   10.14    0.45
   5   1  -2   10.05    0.46
  -5  -1   2   10.25    0.45
   5  -1  -2    9.56    0.41
  -5  -1   2    9.85    0.44
  -5  -1   2    9.83    0.44
   5  -1  -2    9.75    0.41
  -5  -1   2    9.22    0.46
   3   1   0  150.46    3.57
  -3   1   0  150.56    3.50
  -3   1   0  150.64    3.63
  -3   1   0  149.44    3.53
   3   1   0  150.24    3.56
  -3   1   0  152.49    3.53
   3   1   0  154.99    3.54
   3  -1   0  153.48    3.50
   3  -1   0  153.07    3.50
  -3  -1   0  150.12    3.55
  -3  -1   0  149.84    3.55
  -3  -1   0  154.11    3.69
   1   1   2    0.95    0.08
   1   1   2    1.04    0.09
  -1   1  -2    1.12    0.08
  -1  -1  -2    0.85    0.06
  -1  -1  -2    1.18    0.10
  -1  -1  -2    1.06    0.07
   1   1  -4   20.96    0.56
  -1   1   4   20.33    0.52
   1   1  -4   21.17    0.54
  -1   1   4   21.13    0.55
  -1  -1   4   20.97    0.56
  -1  -1   4   21.17    0.51
  -1  -1   4   21.54    0.51
  -3   1   6  269.11    6.17
  -3   1   6  267.64    6.18
   3   1  -6  267.29    6.20
  -3   1   6  275.26    6.11
   3   1  -6  263.84    6.19
  -3  -1   6  262.70    6.39
  -3  -1   6  261.58    6.17
   3  -1  -6  264.85    6.15
  -3  -1   6  276.23    6.19
   3  -1  -6  273.70    6.15
  -5   1   8    0.18    0.11
   5   1  -8   -0.15    0.16
   5   1  -8    0.18    0.20
   5   1  -8   -0.04    0.12
  -5   1   8   -0.14    0.14
  -5   1   8   -0.14    0.17
  -5   1   8    0.00    0.10
  -5  -1   8   -0.03    0.13
   5  -1  -8   -0.14    0.15
  -5  -1   8    0.03    0.16
   5  -1  -8    0.01    0.09
  -5  -1   8    0.25    0.19
  -5  -1   8    0.03    0.12
   5  -1  -8    0.02    0.15
  -7   1  10    0.52    0.25
   7   1 -10    0.24    0.23
   7   1 -10    0.42    0.19
  -7   1  10    0.36    0.20
  -7   1  10    0.23    0.15
   7   1 -10    0.26    0.18
   7   1 -10    0.25    0.20
  -7   1  10    0.72    0.23
  -7  -1  10    0.48    0.21
  -7  -1  10    0.73    0.23
   7  -1 -10    0.29    0.20
  -7  -1  10    0.63    0.18
   7  -1 -10    0.35    0.17
  -7  -1  10    0.64    0.24
  -7  -1  10    0.17    0.19
  -7  -1  10    0.77    0.22
   7  -1 -10    0.38    0.17
  -7  -1  10    0.30    0.19
   9   1 -12    3.00    0.33
  -9   1  12    3.29    0.32
   9   1 -12    2.79    0.32
  -9   1  12    2.44    0.29
  -9   1  12    3.47    0.39
  -9   1  12    3.36    0.37
   9  -1 -12    3.25    0.30
  -9  -1  12    3.37    0.32
   9  -1 -12    2.98    0.30
  -9  -1  12    3.47    0.40
  -9  -1  12    3.23    0.40
  -9  -1  12    3.57    0.34
 -11   1  14    2.30    0.31
 -11   1  14    2.49    0.38
 -11   1  14    3.06    0.37
  11   1 -14    2.07    0.34
  11   1 -14    2.18    0.34
  11  -1 -14    2.79    0.32
 -11  -1  14    2.23    0.31
 -11  -1  14    2.36    0.33
 -11  -1  14    1.30    0.32
 -13   1  16    1.88    0.35
 -13   1  16    1.08    0.30
 -13   1  16    1.65    0.39
  13   1 -16    2.20    0.39
  13   1 -16    1.55    0.34
 -13  -1  16    1.89    0.36
  13  -1 -16    1.92    0.33
 -13  -1  16    2.15    0.43
 -13  -1  16    1.56    0.31
 -15   1  18    1.77    0.40
  15   1 -18    1.83    0.39
  15   1 -18    1.73    0.44
 -15   1  18    1.14    0.32
 -15  -1  18    0.57    0.29
  15  -1 -18    1.53    0.33
  17   1 -20    6.30    0.63
 -17   1  20    6.27    0.61
 -17   1  20    5.49    0.64
  17  -1 -20    6.61    0.57
 -17  -1  20    6.47    0.61
 -19   1  22    0.44    0.33
 -19   1  22   -0.14    0.37
  19   1 -22    0.00    0.33
  19  -1 -22    0.23    0.34
 -19  -1  22    0.31    0.33
 -20   2  17    0.30    0.33
  20   2 -17   -0.03    0.36
 -20   2  17   -0.10    0.36
 -20  -2  17    0.42    0.38
 -18   2  15    0.02    0.32
  18   2 -15   -0.66    0.33
 -18   2  15    0.14    0.27
  18   2 -15    0.09    0.34
 -18  -2  15   -0.16    0.28
  16   2 -13    2.99    0.47
  16   2 -13    3.04    0.51
 -16   2  13    3.61    0.47
 -16   2  13    2.96    0.44
 -16   2  13    3.91    0.59
 -16  -2  13    2.99    0.43
  14   2 -11    0.61    0.32
 -14   2  11    0.51    0.27
 -14   2  11    0.37    0.30
 -14   2  11    0.03    0.22
  14   2 -11   -0.23    0.30
 -14  -2  11    0.44    0.31
 -14  -2  11    0.63    0.28
  14  -2 -11    0.72    0.47
 -12   2   9    3.62    0.39
 -12   2   9    3.23    0.39
 -12   2   9    3.65    0.48
  12   2  -9    4.01    0.45
 -12   2   9    4.41    0.51
  12   2  -9    4.22    0.45
  12  -2  -9    4.05    0.58
 -12  -2   9    4.00    0.51
  12  -2  -9    4.25    0.34
 -12  -2   9    5.01    0.44
  10   2  -7    2.30    0.36
  10   2  -7    2.90    0.35
 -10   2   7    3.12    0.40
  10   2  -7    2.91    0.35
 -10   2   7    3.17    0.32
 -10   2   7    2.66    0.31
 -10   2   7    3.20    0.39
  10  -2  -7    3.42    0.50
 -10  -2   7    3.33    0.43
 -10  -2   7    2.23    0.29
  10  -2  -7    3.05    0.26
   8   2  -5    4.22    0.35
  -8   2   5    3.76    0.38
   8   2  -5    4.37    0.42
  -8   2   5    3.68    0.32
  -8   2   5    4.27    0.37
  -8   2   5    3.68    0.39
   8   2  -5    4.37    0.41
   8   2  -5    4.00    0.35
  -8   2   5    3.64    0.37
  -8   2   5    3.89    0.38
   8  -2  -5    4.50    0.47
  -8  -2   5    4.08    0.30
  -8  -2   5    3.85    0.43
  -8  -2   5    3.30    0.39
  -6   2   3    7.41    0.41
   6   2  -3    8.23    0.47
  -6   2   3    7.86    0.42
  -6   2   3    7.59    0.43
   6   2  -3    8.00    0.39
  -6   2   3    7.81    0.42
   6   2  -3    7.79    0.47
  -6   2   3    8.76    0.35
  -6  -2   3    7.94    0.46
  -6  -2   3    8.18    0.45
   6  -2  -3    8.71    0.57
   4   2  -1    0.57    0.14
  -4   2   1    0.25    0.11
   4   2  -1    0.23    0.12
  -4   2   1    0.12    0.11
   4   2  -1    0.16    0.15
  -4   2   1    0.28    0.14
   4   2  -1   -0.02    0.18
  -4  -2   1    0.23    0.15
  -2   2  -1   63.40    1.49
   2   2   1   63.16    1.55
   2   2   1   65.20    1.53
   2   2   1   64.51    1.53
  -2  -2  -1   61.85    1.59
   0   2  -3   21.81    0.54
   0   2  -3   23.16    0.55
   0   2   3   21.96    0.57
   0   2   3   21.88    0.57
  -2   2   5    9.03    0.32
  -2   2   5    8.93    0.32
   2   2  -5    9.15    0.32
   2   2  -5    9.66    0.35
   2   2  -5    9.57    0.33
  -2  -2   5    9.19    0.34
   4   2  -7   85.79    2.16
   4   2  -7   84.66    1.90
  -4   2   7   84.63    2.10
   4   2  -7   85.60    2.14
  -4   2   7   87.06    2.10
   4   2  -7   84.89    2.15
  -4   2   7   85.41    2.12
  -4  -2   7   87.50    2.25
  -6   2   9   15.09    0.60
  -6   2   9   14.37    0.59
   6   2  -9   14.04    0.53
  -6   2   9   14.67    0.58
   6   2  -9   14.51    0.61
  -6   2   9   14.96    0.62
   6   2  -9   14.42    0.63
  -6   2   9   15.21    0.51
  -6  -2   9   15.39    0.67
   6  -2  -9   14.08    0.68
  -8   2  11    3.27    0.34
   8   2 -11    3.37    0.38
   8   2 -11    3.25    0.36
  -8   2  11    3.80    0.39
  -8   2  11    3.42    0.31
   8   2 -11    3.74    0.34
   8   2 -11    3.61    0.34
  -8   2  11    3.44    0.37
  -8   2  11    3.01    0.35
  -8  -2  11    3.17    0.28
  -8  -2  11    2.74    0.38
   8  -2 -11    2.76    0.40
 -10   2  13    6.17    0.53
 -10   2  13    6.43    0.41
  10   2 -13    6.54    0.46
  10   2 -13    6.22    0.45
 -10   2  13    6.18    0.42
  10   2 -13    6.68    0.55
  10  -2 -13    6.28    0.34
  10  -2 -13    6.20    0.59
 -10  -2  13    5.94    0.58
 -10  -2  13    6.34    0.40
  12   2 -15    0.19    0.26
 -12   2  15    0.05    0.22
  12   2 -15    0.14    0.26
 -12   2  15    0.00    0.20
 -12   2  15    0.69    0.24
 -12   2  15    0.43    0.33
  12  -2 -15    0.13    0.20
 -12  -2  15    0.09    0.22
 -12  -2  15    0.21    0.22
  12  -2 -15    0.03    0.41
 -14   2  17    0.54    0.33
  14   2 -17    0.88    0.34
  14   2 -17    0.40    0.32
 -14   2  17    0.73    0.28
 -14   2  17    0.92    0.29
 -14  -2  17    0.22    0.28
 -14  -2  17    0.52    0.28
  16   2 -19   -0.01    0.33
 -16   2  19    0.19    0.28
  16   2 -19    0.16    0.32
 -16   2  19    0.20    0.27
 -16  -2  19    0.21    0.28
 -18   2  21    1.93    0.46
  18   2 -21    1.69    0.43
 -18   2  21    2.07    0.44
  18   2 -21    1.78    0.51
 -18  -2  21    1.84    0.42
  20   2 -23   -0.09    0.37
 -20   2  23   -0.04    0.30
 -20   2  23    0.71    0.43
 -20  -2  23   -0.06    0.35
 -19   3  16    0.35    0.34
  19   3 -16    0.97    0.45
  19   3 -16   -0.31    0.39
  17   3 -14    0.14    0.32
  17   3 -14    0.09    0.38
 -17   3  14   -0.21    0.26
 -17  -3  14   -0.22    0.28
 -15   3  12    0.65    0.27
 -15   3  12    0.94    0.35
  15   3 -12    1.29    0.40
  15   3 -12    1.24    0.40
  15  -3 -12    1.38    0.53
 -15  -3  12    1.28    0.32
  13   3 -10   11.42    0.66
 -13   3  10   10.56    0.62
  13   3 -10   11.44    0.69
 -13   3  10   10.69    0.73
 -13   3  10   11.56    0.75
  13  -3 -10   12.32    0.92
 -13  -3  10   11.13    0.79
 -13  -3  10   10.46    0.55
 -11   3   8    0.23    0.31
  11   3  -8   -0.41    0.29
 -11   3   8    0.01    0.19
 -11   3   8    0.02    0.23
  11   3  -8   -0.20    0.23
 -11   3   8   -0.11    0.19
  11   3  -8   -0.13    0.26
 -11  -3   8    0.02    0.19
  11  -3  -8    0.44    0.43
 -11  -3   8   -0.19    0.23
  -9   3   6    4.59    0.41
   9   3  -6    6.15    0.42
   9   3  -6    5.23    0.48
   9   3  -6    4.20    0.40
  -9   3   6    4.58    0.43
  -9   3   6    4.47    0.36
  -9   3   6    4.44    0.45
  -9   3   6    4.39    0.42
  -9   3   6    4.44    0.39
  -9  -3   6    4.26    0.48
   9  -3  -6    4.40    0.57
  -9  -3   6    4.72    0.30
  -7   3   4    0.11    0.13
  -7   3   4    0.03    0.16
  -7   3   4    0.04    0.16
  -7   3   4    0.13    0.11
  -7   3   4    0.29    0.21
   7   3  -4    0.03    0.16
  -7   3   4   -0.15    0.18
   7   3  -4    0.33    0.24
   7   3  -4    0.22    0.22
   7   3  -4   -0.04    0.16
  -7   3   4    0.03    0.17
   7   3  -4    0.48    0.22
  -7   3   4    0.13    0.14
   7  -3  -4    0.27    0.31
  -7  -3   4    0.00    0.18
  -5   3   2    4.25    0.27
   5   3  -2    4.25    0.33
   5   3  -2    3.87    0.27
   5   3  -2    3.41    0.31
  -5   3   2    4.08    0.22
  -5   3   2    3.22    0.26
   5   3  -2    4.19    0.31
   5   3  -2    4.29    0.31
  -5   3   2    4.08    0.24
   5   3  -2    4.21    0.34
  -5   3   2    3.96    0.26
  -5   3   2    4.00    0.25
  -5  -3   2    4.29    0.35
   5  -3  -2    4.54    0.48
  -5  -3   2    3.92    0.53
  -3   3   0   48.64    1.18
   3   3   0   45.97    1.25
  -3   3   0   45.94    1.07
   3   3   0   46.34    1.15
   3   3   0   47.51    1.21
   3   3   0   46.74    1.20
   3   3   0   46.58    1.07
  -3  -3   0   48.06    1.28
   3  -3   0   46.09    1.52
  -3  -3   0   47.07    1.54
   1   3   2    3.46    0.17
   1   3   2    2.92    0.16
   1   3   2    3.23    0.17
  -1  -3  -2    2.99    0.37
   1  -3   2    3.36    0.37
   1   3  -4    0.01    0.07
  -1   3   4    0.07    0.05
   1   3  -4   -0.02    0.05
  -1   3   4   -0.03    0.05
  -1  -3   4    0.03    0.25
   1  -3  -4    0.18    0.24
   3   3  -6   17.48    0.56
   3   3  -6   18.01    0.50
  -3   3   6   18.05    0.55
   3   3  -6   16.51    0.58
   3   3  -6   17.43    0.55
   3   3  -6   18.15    0.55
  -3   3   6   17.21    0.50
  -3   3   6   17.70    0.54
   3  -3  -6   17.66    0.79
  -3  -3   6   18.18    0.61
  -3  -3   6   17.91    0.83
   5   3  -8   17.65    0.56
  -5   3   8   18.83    0.61
  -5   3   8   18.53    0.49
   5   3  -8   18.66    0.61
   5   3  -8   18.43    0.67
  -5   3   8   18.03    0.54
   5   3  -8   17.61    0.67
  -5   3   8   17.80    0.59
  -5   3   8   18.09    0.64
  -5   3   8   17.73    0.60
  -5   3   8   17.62    0.53
   5   3  -8   17.95    0.67
   5   3  -8   17.77    0.63
  -5  -3   8   17.36    0.71
  -5  -3   8   15.94    0.87
   5  -3  -8   17.58    0.82
  -7   3  10    1.61    0.20
  -7   3  10    1.05    0.23
  -7   3  10    1.43    0.27
   7   3 -10    1.46    0.27
  -7   3  10    1.12    0.24
  -7   3  10    0.74    0.19
   7   3 -10    1.00    0.25
   7   3 -10    1.42    0.23
  -7   3  10    1.13    0.19
  -7   3  10    1.11    0.24
   7   3 -10    1.27    0.28
   7   3 -10    1.41    0.30
  -7  -3  10    1.01    0.26
   7  -3 -10    1.03    0.33
  -7  -3  10    2.21    0.54
  -9   3  12   13.23    0.68
  -9   3  12   13.80    0.58
   9   3 -12   14.55    0.62
   9   3 -12   13.42    0.69
  -9   3  12   14.53    0.71
  -9   3  12   14.88    0.62
   9   3 -12   14.20    0.64
  -9   3  12   14.42    0.68
  -9   3  12   14.65    0.66
  -9  -3  12   15.16    0.80
  -9  -3  12   15.58    0.52
   9  -3 -12   13.32    0.80
  11   3 -14    2.45    0.39
 -11   3  14    2.00    0.33
 -11   3  14    2.57    0.39
  11   3 -14    2.75    0.39
 -11   3  14    3.45    0.42
  11   3 -14    2.45    0.43
 -11   3  14    3.78    0.46
 -11  -3  14    2.54    0.48
 -11  -3  14    2.72    0.32
  11  -3 -14    2.64    0.51
  13   3 -16   -0.10    0.27
 -13   3  16   -0.15    0.20
  13   3 -16   -0.16    0.28
 -13   3  16    0.13    0.26
 -13   3  16    0.19    0.36
 -13  -3  16    0.36    0.32
 -13  -3  16   -0.04    0.23
  15   3 -18    1.10    0.40
 -15   3  18    0.75    0.30
  15   3 -18    0.71    0.32
 -15   3  18    0.88    0.36
 -15  -3  18    0.59    0.29
  17   3 -20    3.06    0.54
 -17   3  20    1.87    0.42
  17   3 -20    1.81    0.45
  19   3 -22    0.19    0.36
  19   3 -22   -0.25    0.40
 -19   3  22    0.22    0.32
  18   4 -15    0.25    0.38
 -18   4  15   -0.26    0.26
  18   4 -15   -0.40    0.36
 -16   4  13    0.15    0.27
  16   4 -13    0.27    0.35
 -16   4  13    0.67    0.42
  16   4 -13   -0.25    0.32
  14   4 -11    2.61    0.44
 -14   4  11    2.60    0.46
 -14   4  11    2.47    0.48
 -14   4  11    3.09    0.42
  14  -4 -11    2.71    0.61
  12   4  -9    4.48    0.48
 -12   4   9    3.46    0.45
 -12   4   9    3.47    0.41
 -12   4   9    4.26    0.46
  12   4  -9    4.76    0.56
 -12   4   9    4.18    0.52
  12  -4  -9    3.57    0.62
 -12  -4   9    3.59    0.54
 -10   4   7    0.96    0.33
 -10   4   7    1.08    0.37
  10   4  -7    1.29    0.30
 -10   4   7    0.63    0.35
  10   4  -7    1.30    0.36
 -10   4   7    1.07    0.24
 -10   4   7    1.25    0.27
 -10   4   7    0.98    0.26
 -10  -4   7    1.24    0.36
  10  -4  -7    0.60    0.49
   8   4  -5    0.25    0.26
   8   4  -5    0.36    0.25
   8   4  -5    0.13    0.25
  -8   4   5    0.22    0.22
  -8   4   5    0.18    0.18
   8   4  -5    0.77    0.23
  -8   4   5    0.56    0.19
  -8   4   5    0.32    0.25
  -8   4   5    0.61    0.16
  -8   4   5   -0.18    0.21
  -8   4   5    0.32    0.20
  -8   4   5    0.10    0.26
  -8  -4   5    0.40    0.27
  -8  -4   5    1.03    0.68
   8  -4  -5    0.38    0.41
  -6   4   3    0.39    0.16
   6   4  -3    0.40    0.24
  -6   4   3    0.29    0.17
  -6   4   3    0.24    0.16
   6   4  -3    0.61    0.19
   6   4  -3    0.33    0.17
   6   4  -3    0.33    0.24
   6   4  -3    0.41    0.20
  -6   4   3    0.58    0.19
   6   4  -3    0.30    0.22
  -6   4   3    0.37    0.14
  -6   4   3    0.44    0.14
   6   4  -3    0.28    0.20
  -6   4   3    0.29    0.18
  -6  -4   3    0.69    0.24
   6  -4  -3    0.85    0.39
  -6  -4   3    0.49    0.53
   4   4  -1    0.09    0.14
   4   4  -1    0.21    0.11
   4   4  -1    0.05    0.11
  -4   4   1    0.08    0.08
  -4   4   1   -0.09    0.09
   4   4  -1    0.37    0.16
   4   4  -1    0.33    0.17
  -4   4   1    0.05    0.11
   4   4  -1    0.18    0.17
   4   4  -1    0.12    0.14
  -4  -4   1   -0.02    0.15
   4  -4  -1    0.05    0.30
  -4  -4   1    0.42    0.41
   2   4   1    0.19    0.08
   2   4   1    0.06    0.08
   2   4   1   -0.02    0.10
   2  -4   1   -0.12    0.27
  -2  -4  -1   -0.10    0.35
   0   4   3    6.25    0.22
   0   4   3    6.41    0.24
   0   4   3    7.45    0.25
   0  -4  -3    6.00    0.58
   0  -4   3    7.10    0.61
  -2   4   5    0.82    0.11
   2   4  -5    0.91    0.14
   2   4  -5    1.09    0.14
  -2   4   5    0.72    0.10
  -2   4   5    0.78    0.09
  -2   4   5    0.51    0.10
  -2  -4   5    0.57    0.35
   2  -4  -5    1.08    0.34
   4   4  -7    2.35    0.24
  -4   4   7    1.69    0.19
   4   4  -7    2.06    0.17
   4   4  -7    2.32    0.23
   4   4  -7    2.06    0.22
  -4   4   7    2.00    0.16
   4   4  -7    2.16    0.23
   4   4  -7    1.81    0.24
  -4   4   7    2.39    0.21
  -4   4   7    2.05    0.17
  -4   4   7    2.21    0.18
   4  -4  -7    2.75    0.43
  -4  -4   7    2.15    0.26
  -4  -4   7    2.26    0.49
   6   4  -9    6.27    0.36
  -6   4   9    6.52    0.34
  -6   4   9    6.00    0.37
   6   4  -9    6.70    0.43
   6   4  -9    6.59    0.44
  -6   4   9    6.40    0.37
   6   4  -9    5.68    0.44
   6   4  -9    5.99    0.43
  -6   4   9    6.66    0.39
  -6   4   9    5.94    0.32
  -6   4   9    6.61    0.38
  -6   4   9    6.86    0.34
   6   4  -9    5.95    0.40
   6   4  -9    5.54    0.42
   6  -4  -9    6.95    0.64
  -6  -4   9    6.25    0.46
  -6  -4   9    5.97    0.72
  -8   4  11    1.64    0.31
   8   4 -11    1.86    0.35
  -8   4  11    1.74    0.28
   8   4 -11    1.37    0.26
  -8   4  11    1.45    0.25
  -8   4  11    1.38    0.32
  -8   4  11    1.37    0.28
   8   4 -11    1.52    0.35
   8   4 -11    2.16    0.36
  -8   4  11    1.86    0.24
  -8   4  11    1.51    0.29
   8  -4 -11    1.48    0.43
  -8  -4  11    2.36    0.72
  -8  -4  11    1.44    0.34
 -10   4  13    0.21    0.24
  10   4 -13    0.76    0.27
 -10   4  13    0.44    0.35
 -10   4  13    1.02    0.36
  10   4 -13    0.92    0.33
 -10   4  13    0.74    0.23
 -10   4  13    0.34    0.22
 -10   4  13    0.73    0.31
  10  -4 -13    0.55    0.43
 -10  -4  13    0.61    0.34
 -12   4  15    0.48    0.27
  12   4 -15    0.03    0.31
 -12   4  15    0.76    0.36
 -12   4  15    0.05    0.23
 -12   4  15    0.33    0.21
  12   4 -15    0.34    0.28
 -12  -4  15    0.24    0.34
  12  -4 -15    0.38    0.43
 -14   4  17    1.91    0.35
 -14   4  17    1.47    0.45
  14   4 -17    1.41    0.38
 -14   4  17    1.05    0.35
 -16   4  19    0.69    0.31
  16   4 -19    1.84    0.45
  16   4 -19    1.45    0.45
  18   4 -21    0.26    0.41
  18   4 -21    0.08    0.40
 -18   4  21    0.44    0.33
 -17   5  14    1.06    0.48
 -17   5  14    1.84    0.41
  17   5 -14    0.80    0.42
 -15   5  12    0.27    0.27
 -15   5  12    0.98    0.42
  15   5 -12    0.59    0.34
  15  -5 -12    0.34    0.47
 -13   5  10    1.03    0.37
 -13   5  10    0.27    0.26
 -13   5  10    0.51    0.25
  13   5 -10    0.83    0.38
  13   5 -10    0.44    0.30
  13  -5 -10    0.39    0.45
  11   5  -8    0.07    0.27
 -11   5   8    0.06    0.19
  11   5  -8    0.16    0.25
 -11   5   8   -0.11    0.32
 -11   5   8   -0.40    0.25
 -11   5   8    0.14    0.21
 -11   5   8   -0.08    0.19
 -11  -5   8   -0.51    0.27
  11  -5  -8    0.30    0.42
   9   5  -6    0.94    0.32
  -9   5   6    0.76    0.22
  -9   5   6    0.68    0.30
   9   5  -6    0.62    0.32
  -9   5   6    0.60    0.21
   9   5  -6    0.70    0.27
  -9   5   6    0.91    0.29
   9  -5  -6    0.63    0.46
  -9  -5   6    0.58    0.33
   7   5  -4    3.62    0.42
   7   5  -4    3.63    0.40
  -7   5   4    3.71    0.31
  -7   5   4    3.31    0.30
  -7   5   4    2.54    0.29
   7   5  -4    3.70    0.35
  -7   5   4    3.37    0.32
  -7   5   4    3.65    0.29
  -7   5   4    3.01    0.32
   7   5  -4    3.25    0.37
   7  -5  -4    4.24    0.63
  -7  -5   4    4.43    0.83
   5   5  -2    4.73    0.38
  -5   5   2    4.37    0.26
  -5   5   2    4.81    0.30
   5   5  -2    4.67    0.40
  -5   5   2    4.93    0.28
   5   5  -2    4.65    0.33
   5   5  -2    4.77    0.36
   5   5  -2    5.30    0.37
   5   5  -2    4.85    0.36
  -5  -5   2    5.64    0.79
   3   5   0    4.30    0.30
   3   5   0    4.27    0.25
   3   5   0    4.72    0.27
   3   5   0    5.08    0.27
   3   5   0    4.67    0.29
   3   5   0    4.14    0.26
   3   5   0    4.37    0.28
  -3  -5   0    4.62    0.65
   3  -5   0    4.90    0.62
   1   5   2    3.70    0.20
   1   5   2    3.91    0.22
   1   5   2    4.08    0.19
   1   5   2    3.89    0.23
   1  -5   2    4.12    0.59
  -1  -5  -2    5.58    0.65
   1   5  -4    0.98    0.13
   1   5  -4    0.60    0.10
   1   5  -4    0.87    0.11
   1   5  -4    0.93    0.13
   1   5  -4    0.81    0.11
   1   5  -4    0.65    0.09
  -1  -5   4    0.54    0.44
   1  -5  -4    0.79    0.44
  -3   5   6    1.22    0.17
   3   5  -6    0.49    0.17
   3   5  -6    0.91    0.17
   3   5  -6    0.76    0.19
   3   5  -6    0.61    0.16
   3   5  -6    0.81    0.19
  -3   5   6    1.07    0.13
  -3   5   6    0.71    0.14
  -3   5   6    0.73    0.12
   3   5  -6    0.67    0.15
   3  -5  -6    0.98    0.44
  -3  -5   6    0.93    0.52
   5   5  -8    2.95    0.32
  -5   5   8    2.39    0.23
   5   5  -8    1.85    0.29
  -5   5   8    2.21    0.19
   5   5  -8    2.53    0.33
  -5   5   8    1.97    0.20
  -5   5   8    2.14    0.22
   5   5  -8    2.43    0.30
  -5   5   8    2.26    0.25
  -5   5   8    2.09    0.21
   5   5  -8    2.32    0.31
   5  -5  -8    2.19    0.51
  -5  -5   8    2.68    0.63
  -7   5  10   -0.11    0.20
  -7   5  10   -0.24    0.13
   7   5 -10   -0.32    0.23
  -7   5  10    0.00    0.14
   7   5 -10   -0.02    0.20
   7   5 -10   -0.15    0.24
  -7   5  10   -0.16    0.23
  -7   5  10    0.20    0.20
  -7   5  10   -0.09    0.20
   7   5 -10   -0.25    0.21
   7  -5 -10    0.24    0.39
  -7  -5  10    0.34    0.65
  -9   5  12    1.40    0.34
  -9   5  12    1.28    0.26
   9   5 -12    1.81    0.39
   9   5 -12    1.08    0.29
  -9   5  12    2.01    0.30
  -9   5  12    1.43    0.35
   9   5 -12    1.55    0.35
   9  -5 -12    1.09    0.45
  -9  -5  12    0.64    0.75
  -9  -5  12    1.93    0.41
  11   5 -14    0.69    0.33
 -11   5  14    0.29    0.25
 -11   5  14    0.02    0.19
 -11   5  14    0.26    0.34
 -11   5  14    0.07    0.28
 -11   5  14    0.10    0.21
  11   5 -14    0.41    0.28
 -11  -5  14    0.58    0.37
  11  -5 -14    0.09    0.37
 -13   5  16    2.92    0.44
 -13   5  16    3.21    0.52
  13   5 -16    4.53    0.59
 -13   5  16    3.14    0.41
  13   5 -16    3.40    0.47
 -15   5  18    0.53    0.44
  15   5 -18    0.84    0.38
 -15   5  18    1.00    0.32
  17   5 -20    0.20    0.38
 -17   5  20    0.03    0.42
 -17   5  20    0.38    0.30
  16   6 -13    0.74    0.40
 -16   6  13    0.91    0.34
 -16   6  13    0.41    0.40
 -14   6  11    0.87    0.37
  14   6 -11    0.55    0.40
 -14   6  11   -0.19    0.24
  14   6 -11   -0.07    0.32
 -14   6  11   -0.42    0.26
  14  -6 -11    0.34    0.44
  12   6  -9   -0.16    0.30
 -12   6   9   -0.42    0.33
 -12   6   9    0.30    0.26
  12   6  -9   -0.10    0.26
 -12   6   9    0.18    0.29
  12  -6  -9    0.18    0.41
  10   6  -7    0.14    0.25
 -10   6   7    0.32    0.30
  10   6  -7    0.54    0.31
 -10   6   7    0.37    0.28
 -10   6   7    0.39    0.21
  10  -6  -7    0.00    0.40
  -8   6   5    1.53    0.25
   8   6  -5    1.77    0.31
  -8   6   5    1.52    0.25
  -8   6   5    1.37    0.29
  -8   6   5    2.11    0.30
   8   6  -5    1.03    0.31
   8   6  -5    1.04    0.30
  -8   6   5    1.37    0.23
  -8  -6   5    1.07    0.78
   8  -6  -5    0.85    0.48
   6   6  -3    2.36    0.34
  -6   6   3    1.80    0.26
  -6   6   3    1.74    0.21
  -6   6   3    1.82    0.22
   6   6  -3    1.80    0.32
  -6  -6   3    2.51    0.77
   6  -6  -3    2.33    0.56
   4   6  -1    8.40    0.41
   4   6  -1    8.56    0.41
   4   6  -1    8.55    0.43
   4   6  -1    9.17    0.45
   4  -6  -1    8.05    0.87
  -4  -6   1    8.80    0.91
   2   6   1    2.07    0.21
   2   6   1    1.84    0.18
   2  -6   1    1.66    0.56
  -2  -6  -1    1.98    0.64
   0  -6   3   -0.12    0.49
   0  -6  -3    0.81    0.48
   2   6  -5   -0.08    0.14
   2   6  -5   -0.02    0.10
   2   6  -5   -0.05    0.09
   2  -6  -5   -0.01    0.48
  -2  -6   5    0.50    0.55
  -4   6   7    1.57    0.16
   4   6  -7    1.12    0.26
   4   6  -7    1.62    0.24
   4   6  -7    1.51    0.25
  -4   6   7    1.74    0.18
  -4   6   7    1.61    0.21
   4   6  -7    1.54    0.25
   4  -6  -7    1.05    0.51
  -4  -6   7    2.17    0.67
   6   6  -9    1.53    0.27
  -6   6   9    1.95    0.26
   6   6  -9    1.55    0.30
  -6   6   9    1.83    0.24
   6   6  -9    2.19    0.33
  -6   6   9    1.97    0.23
  -6   6   9    1.29    0.20
  -6   6   9    1.57    0.22
  -6  -6   9    2.52    0.74
   6  -6  -9    1.63    0.53
  -8   6  11    3.44    0.39
   8   6 -11    4.51    0.43
   8   6 -11    3.86    0.45
  -8   6  11    4.28    0.39
   8   6 -11    3.69    0.44
   8   6 -11    4.62    0.48
  -8   6  11    3.22    0.36
  -8   6  11    3.96    0.36
  -8  -6  11    4.59    0.88
   8  -6 -11    4.73    0.69
  10   6 -13   -0.02    0.24
 -10   6  13   -0.06    0.19
 -10   6  13   -0.24    0.30
 -10   6  13   -0.09    0.25
  10   6 -13    0.47    0.31
 -10  -6  13   -0.68    0.80
  10  -6 -13    0.11    0.40
  12   6 -15    0.87    0.39
 -12   6  15    0.27    0.37
 -12   6  15    0.59    0.37
  12   6 -15    0.17    0.30
 -12   6  15    0.14    0.25
  12  -6 -15    0.17    0.40
  14   6 -17   -0.01    0.31
  14   6 -17    0.08    0.39
 -14   6  17    0.04    0.29
 -14   6  17    0.09    0.25
 -14   6  17   -0.36    0.34
 -13   7  10    2.46    0.43
  13   7 -10    2.09    0.51
 -13   7  10    1.45    0.45
 -13   7  10    2.41    0.41
  13   7 -10    1.38    0.41
  13  -7 -10    1.79    0.60
 -11   7   8    2.19    0.34
 -11   7   8    2.45    0.39
 -11   7   8    2.25    0.43
  11   7  -8    1.78    0.43
  11   7  -8    2.21    0.42
  11  -7  -8    1.44    0.59
  -9   7   6    1.78    0.30
  -9   7   6    1.62    0.28
   9   7  -6    2.13    0.39
   9   7  -6    1.14    0.34
  -9   7   6    1.82    0.34
  -9  -7   6    0.64    0.95
   9  -7  -6    1.15    0.56
  -7   7   4    1.67    0.20
  -7   7   4    2.03    0.24
  -7   7   4    1.48    0.22
   7   7  -4    2.07    0.35
   7   7  -4    2.44    0.37
  -7   7   4    1.53    0.25
  -7   7   4    1.78    0.26
   7  -7  -4    1.91    0.61
  -7  -7   4    1.82    0.84
  -5   7   2    1.07    0.18
   5   7  -2    0.81    0.24
  -5   7   2    0.68    0.14
   5   7  -2    1.25    0.26
  -5  -7   2    1.01    0.72
   5  -7  -2    0.48    0.51
   3   7   0   -0.31    0.18
   3   7   0   -0.03    0.17
   3   7   0   -0.18    0.13
   3   7   0    0.22    0.19
  -3  -7   0    1.25    0.66
   3  -7   0    0.55    0.54
   1   7   2    7.35    0.32
   1   7   2    6.73    0.30
   1  -7   2    8.45    0.95
  -1  -7  -2    7.16    0.94
   1  -7  -4    2.34    0.67
  -1  -7   4    3.16    0.71
   3   7  -6    2.43    0.24
   3   7  -6    2.63    0.25
   3   7  -6    2.56    0.27
   3   7  -6    2.42    0.23
   3  -7  -6    2.97    0.66
  -3  -7   6    3.12    0.75
  -5   7   8    1.41    0.21
  -5   7   8    1.36    0.19
   5   7  -8    1.19    0.23
   5   7  -8    1.41    0.27
   5   7  -8    1.53    0.27
   5  -7  -8    1.19    0.57
  -5  -7   8    1.90    0.75
   7   7 -10    1.67    0.33
  -7   7  10    0.95    0.22
  -7   7  10    1.19    0.21
  -7   7  10    1.68    0.28
  -7   7  10    1.35    0.23
  -7   7  10    1.02    0.26
   7   7 -10    1.10    0.31
   7  -7 -10    1.04    0.54
  -7  -7  10    0.21    0.74
  -9   7  12    0.37    0.22
  -9   7  12    0.39    0.25
   9   7 -12    0.17    0.28
  -9   7  12    0.51    0.31
   9   7 -12   -0.04    0.30
   9  -7 -12    0.97    0.53
  -9  -7  12    0.91    0.86
 -11   7  14    0.09    0.24
 -11   7  14   -0.49    0.34
 -11   7  14    0.10    0.27
  11   7 -14   -0.42    0.29
  11   7 -14   -0.05    0.29
  11  -7 -14   -0.19    0.43
 -13   7  16    0.64    0.31
 -13   7  16    0.47    0.34
  13   7 -16    0.48    0.36
  13   7 -16    1.10    0.43
  10   8  -7    1.44    0.39
 -10   8   7    2.23    0.32
 -10   8   7    2.64    0.42
 -10   8   7    2.87    0.37
 -10  -8   7   -0.03    1.06
  10  -8  -7    3.22    0.76
   8   8  -5    2.30    0.40
  -8   8   5    1.81    0.27
  -8   8   5    1.68    0.32
   8   8  -5    2.52    0.40
  -8   8   5    1.92    0.26
  -8  -8   5    1.14    0.93
   8  -8  -5    2.15    0.69
  -6   8   3    1.06    0.16
   6   8  -3    0.71    0.28
   6  -8  -3    1.59    0.65
  -6  -8   3   -0.50    0.77
   4   8  -1   -0.32    0.23
   4   8  -1   -0.22    0.19
   4   8  -1   -0.08    0.20
   4  -8  -1    0.25    0.56
  -4  -8   1   -0.73    0.67
   2   8   1    1.00    0.20
   2  -8   1    0.44    0.62
  -2  -8  -1   -0.45    0.64
   0  -8  -3   16.61    1.31
   0  -8   3   14.70    1.25
   2   8  -5    0.03    0.14
   2  -8  -5   -0.07    0.58
  -2  -8   5   -0.46    0.66
   4   8  -7    1.37    0.26
   4   8  -7    1.82    0.27
   4   8  -7    1.74    0.29
  -4  -8   7    0.88    0.73
   4  -8  -7    1.15    0.65
  -6   8   9    0.63    0.18
   6   8  -9    0.48    0.29
  -6   8   9    0.53    0.18
   6   8  -9    0.57    0.26
  -6   8   9    0.42    0.19
  -6  -8   9   -0.78    0.72
   6  -8  -9    0.62    0.58
   8   8 -11   -0.37    0.29
  -8   8  11   -0.06    0.20
   8   8 -11   -0.02    0.27
  -8   8  11   -0.10    0.27
  -8   8  11   -0.04    0.18
   8  -8 -11    1.02    0.58
  -8  -8  11   -0.80    0.88
  10   8 -13    0.18    0.34
 -10   8  13    1.01    0.38
 -10   8  13    0.31    0.26
 -10   8  13    0.20    0.21
  10  -8 -13    0.24    0.53
 -10  -8  13   -1.99    0.95
   3   9   0    0.44    0.22
   3   9   0    0.26    0.26
   3   9   0    0.46    0.19
   3  -9   0   -0.10    0.66
  -3  -9   0   -0.22    0.81
   1  -9   2    0.86    0.75
  -1  -9  -2    0.09    0.76
   1  -9  -4   -0.16    0.69
  -1  -9   4    0.34    0.75
   3   9  -6    0.94    0.26
   3   9  -6    0.75    0.20
   3   9  -6    0.56    0.24
   3  -9  -6    2.55    0.84
  -3  -9   6    0.09    0.77
 -20   0  16    0.88    0.37
  20   0 -16   -0.02    0.34
 -18   0  14    0.76    0.40
  18   0 -14    0.45    0.34
 -18   0  14    0.83    0.34
 -16   0  12    3.57    0.58
 -16   0  12    3.23    0.49
  16   0 -12    2.22    0.41
 -16   0  12    2.76    0.42
 -14   0  10    7.42    0.62
 -14   0  10    6.98    0.51
  14   0 -10    6.54    0.56
 -14   0  10    6.77    0.69
 -12   0   8    1.47    0.34
 -12   0   8    0.79    0.28
 -12   0   8    1.02    0.26
 -12   0   8    0.55    0.24
  12   0  -8    1.13    0.29
  12   0  -8    1.18    0.29
  10   0  -6   14.42    0.60
 -10   0   6   15.96    0.77
 -10   0   6   14.87    0.76
 -10   0   6   14.16    0.61
 -10   0   6   15.97    0.64
  10   0  -6   13.95    0.61
  -8   0   4   89.92    2.44
   8   0  -4   90.84    2.15
   8   0  -4   93.10    2.13
  -8   0   4   92.47    2.45
  -8   0   4   90.95    2.17
  -8   0   4   95.12    2.50
  -8   0   4   90.58    2.54
   8   0  -4   91.10    2.42
  -8   0   4   92.06    2.14
   6   0  -2    0.57    0.22
  -6   0   2    1.08    0.20
  -6   0   2    0.60    0.18
  -6   0   2    0.41    0.17
  -6   0   2    0.76    0.23
  -6   0   2    1.13    0.17
  -4   0   0   70.81    1.86
  -4   0   0   75.60    1.87
   4   0   0   74.17    1.86
  -4   0   0   76.88    1.94
  -4   0   0   73.82    1.86
   0   0   4   -0.63    0.01
   0   0  -4   -0.62    0.03
   0   0  -4   -0.60    0.01
   0   0   4   -0.61    0.03
   0   0   4   -0.62    0.02
   4   0  -8  121.79    2.88
  -4   0   8  119.42    2.99
  -4   0   8  112.03    2.87
  -4   0   8  117.08    2.88
  -4   0   8  122.77    2.88
  -4   0   8  119.71    2.88
   4   0  -8  118.01    2.88
  -6   0  10    6.39    0.42
  -6   0  10    4.96    0.30
   6   0 -10    5.60    0.38
   6   0 -10    5.89    0.32
  -6   0  10    6.08    0.39
  -6   0  10    5.50    0.37
  -6   0  10    4.90    0.37
  -6   0  10    5.17    0.36
   8   0 -12   58.98    1.48
  -8   0  12   56.58    1.51
   8   0 -12   60.40    1.71
  -8   0  12   59.48    1.72
  -8   0  12   59.18    1.76
   8   0 -12   58.14    1.49
  -8   0  12   59.89    1.72
  -8   0  12   60.92    1.81
  -8   0  12   57.79    1.71
  -8   0  12   58.08    1.49
 -10   0  14    6.93    0.45
  10   0 -14    6.48    0.41
 -10   0  14    6.22    0.41
  10   0 -14    6.88    0.43
 -10   0  14    6.94    0.53
 -10   0  14    6.36    0.50
 -12   0  16    0.21    0.23
 -12   0  16    0.07    0.20
  12   0 -16    0.31    0.27
 -12   0  16   -0.26    0.19
  12   0 -16    0.21    0.24
  14   0 -18    1.07    0.33
 -14   0  18    0.19    0.27
 -14   0  18    0.23    0.29
 -14   0  18    0.19    0.30
 -16   0  20    2.85    0.43
  16   0 -20    1.92    0.39
 -16   0  20    2.77    0.47
  18   0 -22    0.99    0.37
 -18   0  22    0.52    0.33
 -20   0  24    0.44    0.36
  20   0 -24    1.62    0.44
 -19   1  15   -0.11    0.27
 -19   1  15    0.84    0.41
  19   1 -15   -0.07    0.34
 -19  -1  15    0.00    0.30
  19  -1 -15    0.32    0.33
  17   1 -13    0.05    0.29
 -17   1  13    0.08    0.27
 -17   1  13   -0.11    0.30
  17  -1 -13    0.56    0.32
 -17  -1  13   -0.10    0.26
 -15   1  11    0.33    0.27
  15   1 -11    0.16    0.34
 -15   1  11    0.61    0.31
 -15   1  11    0.40    0.27
  15   1 -11    0.97    0.35
 -15  -1  11    1.04    0.32
  15  -1 -11    0.05    0.26
 -15  -1  11    0.01    0.27
  13   1  -9    2.77    0.40
  13   1  -9    3.02    0.42
 -13   1   9    2.58    0.46
 -13   1   9    2.87    0.40
 -13   1   9    2.68    0.38
 -13   1   9    2.79    0.44
 -13  -1   9    3.02    0.47
  13  -1  -9    2.98    0.37
 -13  -1   9    3.59    0.40
 -13  -1   9    2.49    0.38
 -11   1   7   15.31    0.75
  11   1  -7   15.07    0.67
 -11   1   7   13.86    0.75
 -11   1   7   14.96    0.77
 -11   1   7   15.29    0.63
  11   1  -7   14.49    0.66
 -11   1   7   14.76    0.65
 -11  -1   7   14.33    0.79
 -11  -1   7   14.12    0.63
 -11  -1   7   14.31    0.64
  11  -1  -7   13.04    0.57
  -9   1   5   20.89    0.86
  -9   1   5   22.21    0.75
  -9   1   5   22.85    0.90
   9   1  -5   21.05    0.76
  -9   1   5   22.65    0.83
  -9   1   5   22.98    0.77
  -9   1   5   22.93    0.92
   9   1  -5   20.61    0.74
  -9  -1   5   22.74    0.95
   9  -1  -5   21.78    0.71
  -9  -1   5   22.52    0.93
  -9  -1   5   23.65    0.78
  -9  -1   5   22.49    0.74
  -9  -1   5   22.30    0.88
   9  -1  -5   22.46    0.70
  -7   1   3    1.46    0.26
  -7   1   3    1.83    0.23
   7   1  -3    1.82    0.29
  -7   1   3    1.64    0.25
  -7   1   3    1.25    0.27
   7   1  -3    1.88    0.28
   7   1  -3    1.97    0.24
  -7   1   3    1.49    0.25
  -7  -1   3    2.02    0.31
   7  -1  -3    1.18    0.24
  -7  -1   3    1.98    0.29
  -7  -1   3    1.90    0.29
  -7  -1   3    1.53    0.23
  -7  -1   3    1.77    0.22
  -7  -1   3    1.72    0.27
  -5   1   1    3.63    0.26
  -5   1   1    3.60    0.28
  -5   1   1    3.15    0.22
   5   1  -1    3.38    0.30
  -5   1   1    3.26    0.29
  -5   1   1    3.96    0.28
   5   1  -1    3.61    0.30
   5   1  -1    3.23    0.25
  -5  -1   1    3.80    0.32
  -5  -1   1    2.96    0.29
  -5  -1   1    3.12    0.28
  -5  -1   1    3.48    0.29
   5  -1  -1    4.02    0.29
   5  -1  -1    3.52    0.26
  -3   1  -1  123.93    3.00
  -3   1  -1  125.14    2.91
   3   1   1  124.31    2.96
  -3   1  -1  124.34    2.92
  -3   1  -1  124.27    2.92
   3   1   1  125.18    2.96
   3  -1   1  126.26    2.90
  -3  -1  -1  123.79    2.95
  -3  -1  -1  124.22    2.95
  -3  -1  -1  123.85    3.06
   3  -1   1  124.22    2.90
   1   1   3    2.95    0.15
  -1   1  -3    3.02    0.13
   1   1   3    2.87    0.15
  -1  -1  -3    2.95    0.15
  -1  -1  -3    3.15    0.12
  -1  -1  -3    2.98    0.13
  -1   1   5    7.83    0.27
   1   1  -5    8.39    0.27
   1   1  -5    7.95    0.28
  -1   1   5    7.89    0.25
  -1  -1   5    7.55    0.24
   1  -1  -5    7.62    0.23
  -1  -1   5    7.76    0.24
   1  -1  -5    7.71    0.23
  -1  -1   5    7.55    0.27
  -3   1   7  201.30    4.71
  -3   1   7  208.28    4.71
  -3   1   7  198.61    4.66
   3   1  -7  201.79    4.73
  -3   1   7  203.35    4.67
   3   1  -7  201.36    4.73
   3  -1  -7  200.55    4.69
  -3  -1   7  197.08    4.88
  -3  -1   7  201.80    4.72
  -3  -1   7  205.22    4.71
   3  -1  -7  207.56    4.69
   5   1  -9   42.66    1.23
  -5   1   9   43.84    1.24
   5   1  -9   42.32    1.23
  -5   1   9   43.50    1.08
  -5   1   9   43.64    1.22
   5   1  -9   41.51    1.08
  -5   1   9   44.81    1.22
   5  -1  -9   42.66    1.18
   5  -1  -9   41.15    1.21
  -5  -1   9   43.70    1.25
  -5  -1   9   44.09    1.22
   5  -1  -9   42.92    1.20
  -5  -1   9   42.88    1.21
  -5  -1   9   43.41    1.29
   7   1 -11   16.14    0.71
  -7   1  11   16.08    0.67
  -7   1  11   15.09    0.57
  -7   1  11   17.15    0.71
   7   1 -11   16.00    0.70
   7   1 -11   16.13    0.60
   7   1 -11   16.56    0.58
  -7   1  11   15.81    0.69
  -7  -1  11   16.76    0.68
  -7  -1  11   16.43    0.69
   7  -1 -11   15.77    0.54
   7  -1 -11   15.16    0.66
  -7  -1  11   15.92    0.60
   7  -1 -11   16.23    0.68
  -7  -1  11   16.32    0.71
  -7  -1  11   17.34    0.73
  -7  -1  11   15.76    0.56
  -9   1  13    5.59    0.50
  -9   1  13    5.04    0.39
  -9   1  13    5.55    0.37
   9   1 -13    5.88    0.39
   9   1 -13    5.85    0.44
  -9   1  13    5.51    0.46
   9  -1 -13    5.77    0.35
  -9  -1  13    4.90    0.48
   9  -1 -13    4.96    0.35
  -9  -1  13    4.88    0.35
  -9  -1  13    5.08    0.48
 -11   1  15   12.34    0.72
 -11   1  15   10.20    0.56
  11   1 -15   11.44    0.60
 -11   1  15   10.63    0.57
  11   1 -15   12.26    0.61
  11  -1 -15   11.91    0.55
 -11  -1  15   11.64    0.60
 -11  -1  15   12.58    0.59
 -11  -1  15   11.13    0.73
 -13   1  17    3.87    0.45
 -13   1  17    3.85    0.44
  13   1 -17    2.64    0.42
  13   1 -17    3.49    0.42
 -13   1  17    4.30    0.54
 -13  -1  17    2.64    0.46
 -13  -1  17    3.04    0.40
 -13  -1  17    4.22    0.48
  13  -1 -17    3.12    0.38
 -15   1  19    0.94    0.31
 -15   1  19    1.81    0.40
  15   1 -19    1.25    0.35
  15   1 -19    1.49    0.42
 -15  -1  19    1.67    0.37
  15  -1 -19    1.59    0.34
 -17   1  21    1.54    0.43
  17   1 -21    1.31    0.40
 -17   1  21    1.49    0.38
 -17  -1  21    0.92    0.35
  17  -1 -21    1.28    0.37
 -19   1  23    0.35    0.40
 -19   1  23    0.15    0.31
  19  -1 -23    0.29    0.34
 -19  -1  23    0.71    0.38
 -20   2  16    0.25    0.33
 -20   2  16    0.85    0.44
  20   2 -16    0.19    0.39
 -20  -2  16    0.26    0.37
 -18   2  14   -0.36    0.28
 -18   2  14   -0.06    0.26
  18   2 -14   -0.36    0.32
  18   2 -14   -0.70    0.33
 -18  -2  14   -0.43    0.26
 -16   2  12    1.15    0.39
  16   2 -12    0.76    0.41
  16   2 -12    0.61    0.33
 -16   2  12    1.21    0.35
 -16   2  12    1.01    0.33
 -16  -2  12    1.12    0.32
  14   2 -10    7.38    0.62
 -14   2  10    6.23    0.66
  14   2 -10    7.58    0.65
 -14   2  10    6.80    0.59
 -14   2  10    6.97    0.57
 -14  -2  10    7.12    0.74
 -14  -2  10    6.67    0.55
  14  -2 -10    7.05    0.76
  12   2  -8    0.75    0.30
 -12   2   8    1.34    0.27
  12   2  -8    0.77    0.30
 -12   2   8    0.24    0.25
 -12   2   8    0.75    0.25
 -12   2   8    0.96    0.36
  12  -2  -8    0.70    0.48
 -12  -2   8    0.82    0.31
 -12  -2   8    1.10    0.26
  12  -2  -8    0.96    0.23
 -10   2   6    0.55    0.20
  10   2  -6    0.70    0.27
  10   2  -6    0.67    0.24
  10   2  -6    0.70    0.24
 -10   2   6    0.28    0.17
 -10   2   6    0.70    0.28
 -10   2   6    0.32    0.21
 -10  -2   6    0.72    0.21
  10  -2  -6    0.41    0.16
  10  -2  -6    0.99    0.40
 -10  -2   6    0.76    0.26
  -8   2   4   31.15    0.97
   8   2  -4   30.20    0.93
  -8   2   4   31.45    1.06
  -8   2   4   29.11    0.88
   8   2  -4   29.34    0.99
  -8   2   4   30.61    1.03
  -8   2   4   30.72    1.02
   8   2  -4   29.60    1.07
   8   2  -4   30.64    0.92
  -8   2   4   30.30    0.91
  -8  -2   4   30.85    1.03
  -8  -2   4   27.97    1.09
  -8  -2   4   31.84    0.86
   8  -2  -4   28.10    1.11
  -6   2   2   92.29    2.36
  -6   2   2   94.70    2.40
   6   2  -2   94.38    2.42
   6   2  -2   93.28    2.15
   6   2  -2   95.77    2.44
  -6   2   2   91.71    2.20
  -6   2   2   93.90    2.10
  -6   2   2   95.77    2.37
   6  -2  -2   90.70    2.59
  -6  -2   2   96.17    2.54
  -6  -2   2   96.33    2.38
  -4   2   0   10.73    0.41
   4   2   0   10.33    0.37
   4   2   0   10.00    0.45
   4   2   0   10.70    0.44
  -4   2   0   10.65    0.38
   4   2   0   11.29    0.45
  -4   2   0   11.06    0.39
  -4  -2   0   10.45    0.46
   2   2   2   86.18    2.02
   2   2   2   86.29    2.02
  -2   2  -2   85.37    1.98
   2   2   2   84.47    2.03
  -2  -2  -2   83.84    2.10
   0   2   4    4.97    0.20
   0   2  -4    5.34    0.18
   0   2   4    4.95    0.20
   0   2  -4    5.46    0.19
   2   2  -6   74.78    1.79
  -2   2   6   75.01    1.79
   2   2  -6   73.80    1.81
  -2   2   6   76.97    1.74
  -2   2   6   73.74    1.74
   2   2  -6   74.26    1.79
  -2   2   6   73.87    1.79
  -2  -2   6   74.08    1.86
  -4   2   8   24.93    0.73
  -4   2   8   23.75    0.75
  -4   2   8   24.72    0.72
   4   2  -8   23.01    0.77
   4   2  -8   23.48    0.76
   4   2  -8   23.57    0.66
   4   2  -8   24.74    0.78
  -4  -2   8   23.75    0.81
  -6   2  10   54.22    1.56
   6   2 -10   55.83    1.57
  -6   2  10   53.79    1.43
  -6   2  10   54.97    1.53
  -6   2  10   56.69    1.36
   6   2 -10   58.58    1.40
   6   2 -10   56.15    1.58
  -6   2  10   55.06    1.53
  -6  -2  10   54.91    1.65
   6  -2 -10   54.91    1.65
  -8   2  12    9.26    0.51
   8   2 -12   10.20    0.48
   8   2 -12   10.14    0.59
  -8   2  12   10.21    0.55
   8   2 -12    9.67    0.56
   8   2 -12    8.70    0.46
  -8   2  12    9.66    0.55
  -8   2  12    9.83    0.46
  -8   2  12    9.83    0.55
  -8  -2  12    9.30    0.58
  -8  -2  12    9.76    0.43
   8  -2 -12   10.83    0.62
  10   2 -14    1.62    0.30
 -10   2  14    1.80    0.28
 -10   2  14    1.62    0.27
 -10   2  14    1.76    0.32
 -10   2  14    1.81    0.34
  10   2 -14    1.93    0.31
  10   2 -14    2.63    0.39
  10  -2 -14    1.30    0.39
 -10  -2  14    2.09    0.38
  10  -2 -14    2.09    0.24
 -10  -2  14    2.74    0.31
 -12   2  16   -0.04    0.22
 -12   2  16   -0.09    0.31
  12   2 -16    0.40    0.26
 -12   2  16   -0.04    0.20
  12   2 -16    0.26    0.28
 -12   2  16    0.33    0.22
 -12  -2  16   -0.31    0.22
  12  -2 -16    0.26    0.21
 -12  -2  16   -0.34    0.20
 -14   2  18    0.36    0.26
 -14   2  18    0.18    0.25
 -14   2  18   -0.13    0.28
  14   2 -18    0.09    0.31
  14   2 -18   -0.08    0.28
 -14  -2  18    0.09    0.26
 -16   2  20    1.62    0.40
  16   2 -20    2.72    0.50
  16   2 -20    2.23    0.43
 -16   2  20    2.22    0.41
 -16  -2  20    2.15    0.41
 -18   2  22    0.65    0.36
  18   2 -22    0.95    0.45
 -18   2  22    0.36    0.32
  18   2 -22    0.49    0.37
 -18  -2  22    0.52    0.35
 -20   2  24    0.95    0.44
  20   2 -24    0.85    0.43
 -20   2  24    0.73    0.38
 -20  -2  24    0.62    0.37
  19   3 -15    0.22    0.37
  19   3 -15    0.50    0.45
 -19   3  15    0.71    0.38
  17   3 -13    0.34    0.39
 -17   3  13   -0.20    0.25
  17   3 -13    0.18    0.34
 -17  -3  13    0.04    0.29
 -15   3  11    1.80    0.35
  15   3 -11    1.95    0.42
  15   3 -11    1.82    0.41
 -15   3  11    1.91    0.42
 -15  -3  11    1.64    0.33
  15  -3 -11    2.24    0.60
  13   3  -9    0.88    0.33
  13   3  -9   -0.04    0.28
 -13   3   9    0.46    0.25
 -13   3   9    0.15    0.24
 -13   3   9    0.07    0.33
  13  -3  -9   -0.11    0.45
 -13  -3   9    0.39    0.31
 -13  -3   9    0.88    0.27
 -11   3   7    0.87    0.25
  11   3  -7    0.82    0.29
 -11   3   7    1.31    0.31
  11   3  -7    0.59    0.32
 -11   3   7    0.78    0.27
 -11   3   7    0.81    0.36
  11   3  -7    0.97    0.32
 -11  -3   7    1.61    0.38
  11  -3  -7    2.07    0.53
 -11  -3   7    1.04    0.24
   9   3  -5    8.45    0.49
  -9   3   5    8.61    0.55
  -9   3   5    8.80    0.47
  -9   3   5    9.18    0.51
  -9   3   5    8.52    0.43
  -9   3   5    9.49    0.55
   9   3  -5    8.16    0.49
   9   3  -5    9.24    0.57
  -9   3   5    8.11    0.51
   9  -3  -5    7.37    0.69
  -9  -3   5    7.90    0.56
  -9  -3   5    9.38    0.39
   7   3  -3    5.22    0.39
  -7   3   3    5.83    0.36
   7   3  -3    5.54    0.35
  -7   3   3    5.42    0.38
  -7   3   3    5.37    0.29
  -7   3   3    4.98    0.32
  -7   3   3    5.39    0.37
  -7   3   3    5.23    0.33
   7   3  -3    5.53    0.39
   7   3  -3    5.08    0.43
  -7   3   3    5.47    0.39
   7   3  -3    5.50    0.44
  -7   3   3    5.18    0.35
  -7  -3   3    4.97    0.41
   7  -3  -3    5.20    0.54
  -5   3   1    0.65    0.16
   5   3  -1    0.38    0.19
   5   3  -1    0.22    0.20
   5   3  -1    0.49    0.18
  -5   3   1    0.47    0.14
  -5   3   1    0.36    0.15
   5   3  -1    0.54    0.15
  -5   3   1    0.52    0.13
  -5   3   1    0.49    0.13
   5   3  -1    0.64    0.16
  -5   3   1    0.55    0.15
   5   3  -1    0.10    0.18
  -5  -3   1    0.59    0.21
   5  -3  -1    0.79    0.31
  -5  -3   1    1.04    0.43
   3   3   1   27.14    0.67
   3   3   1   26.11    0.75
  -3   3  -1   26.21    0.72
   3   3   1   26.28    0.75
   3   3   1   26.64    0.79
   3   3   1   26.70    0.73
  -3   3  -1   26.89    0.65
   3  -3   1   26.68    1.04
  -3  -3  -1   25.74    1.05
  -3  -3  -1   27.12    0.81
   1   3   3    3.29    0.18
   1   3   3    2.98    0.17
   1   3   3    3.03    0.17
   1  -3   3    3.41    0.39
  -1  -3  -3    3.37    0.40
  -1   3   5    8.11    0.25
  -1   3   5    7.51    0.27
   1   3  -5    7.98    0.29
  -1   3   5    7.92    0.27
   1   3  -5    7.47    0.26
   1   3  -5    8.22    0.29
   1  -3  -5    7.83    0.54
  -1  -3   5    7.58    0.53
  -3   3   7   -0.09    0.07
   3   3  -7    0.06    0.14
   3   3  -7   -0.10    0.08
   3   3  -7   -0.23    0.12
  -3   3   7    0.27    0.09
  -3   3   7    0.04    0.08
  -3   3   7    0.10    0.12
   3   3  -7   -0.10    0.13
  -3   3   7    0.11    0.09
   3   3  -7   -0.18    0.14
   3  -3  -7    0.02    0.23
  -3  -3   7    0.03    0.31
  -3  -3   7   -0.08    0.15
  -5   3   9    1.27    0.20
  -5   3   9    0.96    0.17
   5   3  -9    0.95    0.22
   5   3  -9    0.74    0.22
  -5   3   9    1.33    0.14
  -5   3   9    1.02    0.18
   5   3  -9    0.75    0.17
   5   3  -9    0.97    0.22
  -5   3   9    1.20    0.19
  -5   3   9    0.75    0.18
  -5   3   9    1.08    0.17
   5   3  -9    0.91    0.20
  -5  -3   9    1.10    0.23
  -5  -3   9    0.44    0.38
   5  -3  -9    0.48    0.30
  -7   3  11   10.47    0.51
   7   3 -11    9.97    0.47
   7   3 -11   10.95    0.54
  -7   3  11   10.41    0.53
  -7   3  11    9.98    0.52
   7   3 -11   10.14    0.52
  -7   3  11    9.58    0.45
   7   3 -11   10.39    0.57
  -7   3  11    9.87    0.47
  -7   3  11   11.27    0.55
   7   3 -11    9.98    0.58
  -7   3  11   10.52    0.43
   7  -3 -11   10.53    0.68
  -7  -3  11   10.15    0.58
  -7  -3  11    9.93    0.80
  -9   3  13    2.66    0.33
  -9   3  13    2.93    0.37
   9   3 -13    2.97    0.36
  -9   3  13    2.88    0.39
  -9   3  13    3.30    0.41
  -9   3  13    3.02    0.32
  -9   3  13    3.10    0.38
   9   3 -13    3.95    0.40
   9   3 -13    3.11    0.40
   9  -3 -13    2.87    0.48
  -9  -3  13    2.86    0.27
  -9  -3  13    2.69    0.42
  11   3 -15   -0.13    0.29
  11   3 -15   -0.15    0.25
  11   3 -15    0.37    0.25
 -11   3  15    0.34    0.21
 -11   3  15    0.32    0.24
 -11   3  15    0.40    0.30
 -11  -3  15    0.31    0.22
  11  -3 -15   -0.43    0.37
 -11  -3  15    0.27    0.28
 -13   3  17    1.15    0.30
 -13   3  17    1.03    0.35
  13   3 -17    1.28    0.38
 -13   3  17    1.08    0.42
  13   3 -17    1.27    0.35
 -13  -3  17    1.82    0.32
 -13  -3  17    1.13    0.39
 -15   3  19    1.14    0.39
 -15   3  19    1.12    0.33
  15   3 -19    1.48    0.38
  15   3 -19    0.90    0.36
 -15  -3  19    1.03    0.32
 -17   3  21   -0.05    0.29
  17   3 -21    0.38    0.38
  17   3 -21    0.36    0.33
  19   3 -23    0.23    0.45
  19   3 -23    0.53    0.39
 -19   3  23    0.45    0.35
  18   4 -14    0.52    0.43
 -18   4  14    0.66    0.34
  18   4 -14    0.51    0.41
  16   4 -12    0.45    0.37
 -16   4  12    0.18    0.27
  16   4 -12    0.24    0.35
 -16   4  12    0.73    0.41
 -14   4  10    4.21    0.54
 -14   4  10    5.09    0.51
 -14   4  10    4.90    0.59
  14   4 -10    5.36    0.57
  14  -4 -10    5.46    0.73
 -12   4   8    8.42    0.66
  12   4  -8    8.21    0.70
 -12   4   8    8.34    0.51
 -12   4   8    6.60    0.61
 -12   4   8    6.07    0.53
  12   4  -8    7.71    0.55
 -12  -4   8    7.38    0.73
  12  -4  -8    6.91    0.78
 -10   4   6    3.74    0.45
  10   4  -6    3.60    0.42
 -10   4   6    3.49    0.36
 -10   4   6    3.44    0.47
  10   4  -6    3.98    0.47
 -10   4   6    4.51    0.47
 -10   4   6    4.24    0.43
 -10   4   6    4.56    0.41
  10  -4  -6    4.89    0.66
 -10  -4   6    3.41    0.48
  -8   4   4   -0.02    0.12
  -8   4   4   -0.07    0.20
  -8   4   4   -0.01    0.26
  -8   4   4   -0.24    0.19
   8   4  -4    0.08    0.21
   8   4  -4   -0.03    0.26
   8   4  -4    0.14    0.25
  -8   4   4    0.18    0.17
  -8   4   4   -0.34    0.21
  -8   4   4   -0.03    0.24
   8   4  -4   -0.07    0.18
  -8   4   4   -0.04    0.12
  -8  -4   4   -0.23    0.21
   8  -4  -4   -0.08    0.37
   6   4  -2   10.04    0.48
   6   4  -2    8.93    0.50
   6   4  -2    8.58    0.46
  -6   4   2    9.56    0.42
  -6   4   2    8.80    0.42
  -6   4   2    9.32    0.44
   6   4  -2   10.08    0.46
   6   4  -2    9.58    0.52
   6   4  -2    9.90    0.47
  -6   4   2    9.84    0.38
  -6   4   2    9.12    0.36
   6   4  -2    9.24    0.42
  -6   4   2    9.38    0.41
  -6  -4   2    9.23    0.53
  -6  -4   2    9.25    0.84
   6  -4  -2    9.29    0.72
   4   4   0    1.13    0.19
   4   4   0    0.82    0.17
   4   4   0    1.45    0.20
   4   4   0    0.49    0.19
   4   4   0    0.89    0.19
   4   4   0    1.39    0.18
   4   4   0    1.36    0.15
  -4   4   0    1.11    0.14
  -4   4   0    1.10    0.15
  -4   4   0    1.20    0.14
  -4  -4   0    1.15    0.22
   4  -4   0    0.93    0.35
  -4  -4   0    0.63    0.43
   2   4   2    0.42    0.10
   2   4   2    0.12    0.08
   2   4   2    0.23    0.11
   2   4   2    0.32    0.09
  -2  -4  -2    0.13    0.34
   2  -4   2    0.49    0.31
   0   4   4    0.26    0.08
   0   4   4    0.29    0.08
   0   4   4    0.34    0.09
   0   4   4    0.44    0.10
   0  -4   4    0.53    0.32
   0  -4  -4    0.67    0.34
   2   4  -6    1.73    0.18
  -2   4   6    1.75    0.15
  -2   4   6    2.00    0.15
  -2   4   6    1.81    0.12
   2   4  -6    1.92    0.18
   2   4  -6    1.71    0.17
  -2   4   6    2.21    0.16
  -2   4   6    1.88    0.14
   2  -4  -6    1.58    0.38
  -2  -4   6    2.31    0.43
   4   4  -8   10.78    0.46
   4   4  -8   10.70    0.36
  -4   4   8   10.18    0.36
   4   4  -8    9.96    0.45
   4   4  -8   10.41    0.47
   4   4  -8   10.75    0.42
   4   4  -8   10.15    0.41
  -4   4   8   10.53    0.37
  -4   4   8   10.36    0.41
  -4   4   8   10.58    0.42
  -4   4   8   10.50    0.37
   4  -4  -8   10.82    0.71
  -4  -4   8    8.74    0.74
  -4  -4   8   10.55    0.49
   6   4 -10   -0.34    0.17
  -6   4  10   -0.25    0.15
   6   4 -10    0.15    0.24
  -6   4  10    0.21    0.12
  -6   4  10   -0.14    0.17
  -6   4  10   -0.04    0.16
   6   4 -10    0.10    0.20
   6   4 -10   -0.02    0.15
   6   4 -10   -0.07    0.20
  -6   4  10    0.21    0.10
  -6   4  10   -0.01    0.18
  -6   4  10    0.08    0.12
  -6   4  10    0.08    0.19
   6   4 -10   -0.10    0.19
  -6  -4  10    0.03    0.49
   6  -4 -10    0.20    0.33
  -6  -4  10   -0.06    0.18
  -8   4  12    4.00    0.41
  -8   4  12    3.63    0.31
   8   4 -12    4.01    0.38
  -8   4  12    4.43    0.40
   8   4 -12    4.05    0.45
  -8   4  12    3.46    0.34
   8   4 -12    3.80    0.41
   8   4 -12    3.71    0.43
  -8   4  12    3.70    0.38
  -8   4  12    4.25    0.40
  -8  -4  12    4.52    0.81
  -8  -4  12    3.77    0.47
   8  -4 -12    3.54    0.55
 -10   4  14    0.07    0.22
 -10   4  14    0.02    0.32
 -10   4  14    0.07    0.18
 -10   4  14    0.47    0.32
 -10   4  14    0.18    0.34
 -10   4  14    0.22    0.21
  10   4 -14   -0.06    0.28
  10   4 -14    0.07    0.25
 -10  -4  14    0.34    0.32
  10  -4 -14    0.47    0.42
 -12   4  16    0.06    0.24
 -12   4  16    0.10    0.20
  12   4 -16   -0.28    0.29
  12   4 -16    0.28    0.27
 -12   4  16    0.57    0.34
 -12   4  16   -0.37    0.18
 -12  -4  16   -0.36    0.29
 -14   4  18    0.13    0.23
  14   4 -18   -0.32    0.25
 -14   4  18   -0.52    0.31
  14   4 -18    0.59    0.33
  16   4 -20    0.57    0.36
  16   4 -20   -0.38    0.30
 -16   4  20   -0.19    0.25
  18   4 -22    0.59    0.44
  18   4 -22   -0.62    0.34
 -18   4  22   -0.01    0.28
 -17   5  13    0.59    0.31
 -17   5  13    0.25    0.42
  17   5 -13    0.10    0.37
  15   5 -11    0.06    0.33
 -15   5  11    0.11    0.35
 -15   5  11   -0.01    0.25
  15  -5 -11    0.27    0.47
 -13   5   9    4.40    0.55
  13   5  -9    4.18    0.51
 -13   5   9    4.47    0.47
  13   5  -9    4.05    0.57
 -13   5   9    3.79    0.45
  13  -5  -9    4.72    0.74
 -11   5   7    0.95    0.27
  11   5  -7    1.18    0.36
 -11   5   7    1.49    0.37
  11   5  -7    1.48    0.35
 -11   5   7    1.65    0.35
 -11   5   7    1.39    0.30
 -11   5   7    1.50    0.28
  11  -5  -7    1.42    0.50
 -11  -5   7    1.18    0.40
   9   5  -5    2.47    0.35
   9   5  -5    2.36    0.39
  -9   5   5    2.38    0.30
  -9   5   5    2.02    0.34
  -9   5   5    2.51    0.33
   9   5  -5    2.28    0.39
  -9   5   5    1.91    0.35
   9  -5  -5    2.33    0.55
  -9  -5   5    2.23    0.43
  -7   5   3   10.31    0.51
  -7   5   3    9.79    0.45
  -7   5   3   10.76    0.49
  -7   5   3    9.56    0.42
   7   5  -3   10.59    0.50
   7   5  -3   10.32    0.54
   7   5  -3   10.95    0.63
  -7   5   3   10.56    0.49
  -7   5   3   10.14    0.45
   7   5  -3    9.94    0.57
   7  -5  -3    9.46    0.87
  -7  -5   3   10.17    1.04
   5   5  -1    7.90    0.44
  -5   5   1    7.94    0.37
   5   5  -1    7.09    0.43
   5   5  -1    7.51    0.47
   5   5  -1    7.72    0.41
   5   5  -1    7.73    0.43
  -5   5   1    7.36    0.34
   5   5  -1    7.36    0.44
   5  -5  -1    8.09    0.78
  -5  -5   1    8.61    0.91
   3   5   1    0.89    0.16
   3   5   1    0.46    0.14
   3   5   1    0.98    0.17
   3   5   1    0.64    0.16
   3   5   1    0.73    0.18
   3   5   1    0.96    0.19
  -3  -5  -1    1.02    0.53
   3  -5   1    1.20    0.45
   1   5   3    3.45    0.21
   1   5   3    3.52    0.19
   1   5   3    3.30    0.22
  -1  -5  -3    2.89    0.57
   1  -5   3    2.92    0.50
  -1   5   5    2.31    0.14
   1   5  -5    2.18    0.17
   1   5  -5    2.12    0.15
   1   5  -5    1.83    0.14
  -1   5   5    2.18    0.16
   1   5  -5    1.98    0.14
   1   5  -5    2.26    0.18
   1  -5  -5    2.63    0.53
  -1  -5   5    1.68    0.45
   3   5  -7   42.06    1.13
  -3   5   7   41.81    1.03
   3   5  -7   40.54    0.99
   3   5  -7   41.91    1.00
   3   5  -7   42.08    1.04
  -3   5   7   42.90    1.04
   3   5  -7   42.45    1.13
   3   5  -7   43.16    1.19
   3   5  -7   43.55    1.11
  -3   5   7   41.88    1.10
  -3   5   7   42.46    0.98
  -3  -5   7   41.15    1.67
   3  -5  -7   43.35    1.64
  -5   5   9   -0.02    0.11
   5   5  -9   -0.05    0.24
   5   5  -9   -0.19    0.20
  -5   5   9    0.11    0.11
  -5   5   9    0.15    0.17
  -5   5   9    0.10    0.17
  -5   5   9   -0.10    0.14
   5   5  -9   -0.11    0.18
  -5   5   9   -0.03    0.13
   5   5  -9    0.13    0.24
  -5   5   9    0.12    0.16
   5   5  -9    0.17    0.22
  -5  -5   9    0.50    0.53
   5  -5  -9    0.05    0.38
   7   5 -11    5.69    0.43
  -7   5  11    5.19    0.41
  -7   5  11    5.94    0.45
  -7   5  11    5.81    0.40
  -7   5  11    5.39    0.36
   7   5 -11    6.15    0.44
  -7   5  11    5.59    0.37
   7   5 -11    6.35    0.52
   7   5 -11    5.29    0.47
  -7   5  11    5.90    0.40
  -7  -5  11    5.69    0.88
   7  -5 -11    5.45    0.66
   9   5 -13    0.79    0.26
  -9   5  13    0.74    0.30
  -9   5  13    0.70    0.22
  -9   5  13    1.15    0.26
  -9   5  13    1.17    0.33
   9   5 -13    1.19    0.34
   9  -5 -13    0.95    0.42
  -9  -5  13    1.14    0.82
  -9  -5  13    1.07    0.37
 -11   5  15    5.33    0.46
 -11   5  15    5.28    0.53
 -11   5  15    5.64    0.55
  11   5 -15    6.61    0.64
 -11   5  15    5.96    0.56
  11   5 -15    5.64    0.53
 -11   5  15    5.18    0.48
  11  -5 -15    4.51    0.66
 -11  -5  15    6.35    0.71
  13   5 -17    0.38    0.31
 -13   5  17    0.47    0.35
  13   5 -17    0.49    0.36
 -13   5  17    0.21    0.24
 -13   5  17    0.18    0.26
 -15   5  19    1.50    0.48
 -15   5  19    1.68    0.37
  15   5 -19    2.10    0.45
  17   5 -21    1.78    0.48
 -17   5  21    0.95    0.34
 -17   5  21    1.04    0.50
 -16   6  12    0.17    0.40
 -16   6  12    0.05    0.28
  16   6 -12   -0.30    0.32
  14   6 -10    0.00    0.31
 -14   6  10    0.44    0.26
 -14   6  10    0.01    0.29
 -14   6  10    0.21    0.32
  14   6 -10    0.66    0.40
  14  -6 -10    0.13    0.47
  12   6  -8   -0.03    0.31
 -12   6   8    0.32    0.30
  12   6  -8    0.19    0.29
 -12   6   8    0.56    0.27
 -12   6   8   -0.03    0.32
  12  -6  -8   -0.27    0.41
  10   6  -6    6.10    0.53
 -10   6   6    3.82    0.43
  10   6  -6    3.69    0.48
 -10   6   6    5.10    0.43
 -10   6   6    4.51    0.47
  10  -6  -6    5.60    0.75
  -8   6   4    2.76    0.30
  -8   6   4    2.70    0.30
   8   6  -4    2.77    0.40
  -8   6   4    2.74    0.32
   8   6  -4    2.94    0.37
  -8   6   4    2.95    0.30
  -8   6   4    3.10    0.34
   8   6  -4    2.85    0.39
   8  -6  -4    2.97    0.60
  -8  -6   4    2.53    0.82
  -6   6   2    1.47    0.24
   6   6  -2    1.53    0.30
  -6   6   2    1.52    0.20
  -6   6   2    1.19    0.19
   6   6  -2    1.38    0.30
   6  -6  -2    1.67    0.53
  -6  -6   2    2.82    0.77
   4   6   0    1.19    0.21
   4   6   0    1.14    0.25
   4   6   0    1.65    0.26
   4   6   0    1.46    0.25
  -4  -6   0    1.63    0.67
   4  -6   0    2.36    0.60
   2   6   2    0.46    0.13
   2   6   2    0.76    0.18
   2  -6   2    0.06    0.45
  -2  -6  -2    0.46    0.56
   0   6   4   11.27    0.36
   0   6   4   12.07    0.39
   0   6   4   11.11    0.38
   0  -6  -4   10.72    0.99
   0  -6   4   12.99    0.99
   2   6  -6    0.64    0.17
   2   6  -6    0.56    0.13
   2   6  -6    0.44    0.12
  -2  -6   6    0.55    0.56
   2  -6  -6    0.36    0.50
   4   6  -8    6.82    0.39
   4   6  -8    6.22    0.38
  -4   6   8    6.80    0.30
   4   6  -8    6.56    0.39
  -4   6   8    6.35    0.30
   4   6  -8    5.62    0.38
  -4   6   8    6.76    0.35
   4  -6  -8    5.30    0.74
  -4  -6   8    7.12    0.88
  -6   6  10    0.04    0.20
   6   6 -10   -0.34    0.23
  -6   6  10    0.40    0.20
  -6   6  10    0.30    0.17
   6   6 -10    0.41    0.24
  -6   6  10    0.27    0.15
  -6   6  10    0.53    0.16
   6   6 -10    0.46    0.19
  -6  -6  10   -0.55    0.60
   6  -6 -10    0.16    0.42
   8   6 -12    3.77    0.40
   8   6 -12    2.79    0.40
   8   6 -12    2.87    0.40
   8   6 -12    3.28    0.41
  -8   6  12    3.32    0.36
  -8   6  12    2.79    0.32
  -8   6  12    2.76    0.34
  -8   6  12    3.06    0.36
   8  -6 -12    1.77    0.54
  -8  -6  12    3.03    0.84
  10   6 -14    0.13    0.28
  10   6 -14    0.52    0.28
 -10   6  14    0.41    0.34
 -10   6  14    0.43    0.22
 -10   6  14    0.27    0.28
 -10  -6  14    0.25    0.82
  10  -6 -14    0.29    0.41
 -12   6  16    0.23    0.33
  12   6 -16   -0.29    0.32
  12   6 -16    0.29    0.30
 -12   6  16    0.19    0.25
 -14   6  18    0.41    0.32
  14   6 -18   -0.03    0.31
 -14   6  18    0.12    0.36
 -14   6  18   -0.27    0.22
  14   6 -18   -1.00    0.31
 -13   7   9    0.05    0.38
  13   7  -9   -0.37    0.30
  13   7  -9   -0.03    0.35
 -13   7   9   -0.10    0.25
 -13   7   9    0.22    0.32
  13  -7  -9   -0.32    0.44
 -11   7   7    0.84    0.31
  11   7  -7    1.11    0.39
  11   7  -7    0.63    0.33
 -11   7   7    0.25    0.35
 -11   7   7    0.17    0.25
  11  -7  -7    0.48    0.49
  -9   7   5    6.75    0.47
  -9   7   5    6.96    0.46
   9   7  -5    6.82    0.56
   9   7  -5    7.75    0.65
  -9   7   5    8.16    0.46
  -9  -7   5    5.78    1.11
  -7   7   3    0.04    0.14
  -7   7   3   -0.14    0.18
   7   7  -3   -0.26    0.24
  -7   7   3   -0.16    0.20
   7   7  -3   -0.25    0.21
  -7   7   3   -0.13    0.17
  -7   7   3    0.07    0.12
   7  -7  -3    0.82    0.53
  -7  -7   3    0.36    0.75
   5   7  -1    3.28    0.33
   5   7  -1    3.26    0.35
  -5   7   1    3.71    0.25
  -5   7   1    3.58    0.21
   5  -7  -1    3.45    0.69
  -5  -7   1    3.52    0.85
   3   7   1    2.23    0.25
   3   7   1    1.69    0.25
   3   7   1    1.75    0.24
   3   7   1    1.74    0.24
   3  -7   1    2.28    0.64
  -3  -7  -1    2.24    0.75
   1   7   3    0.48    0.15
   1   7   3    0.09    0.13
  -1  -7  -3    0.78    0.56
   1  -7   3    0.33    0.55
  -1  -7   5    0.35    0.53
   1  -7  -5    0.33    0.52
   3   7  -7    0.17    0.17
   3   7  -7    0.29    0.13
   3   7  -7    0.14    0.18
   3   7  -7    0.25    0.19
   3  -7  -7    0.41    0.51
  -3  -7   7    0.03    0.59
   5   7  -9    0.58    0.23
   5   7  -9    0.02    0.22
  -5   7   9    0.46    0.15
   5   7  -9    0.27    0.17
  -5   7   9    0.27    0.17
  -5  -7   9    0.48    0.67
   5  -7  -9    0.91    0.56
  -7   7  11    2.58    0.28
   7   7 -11    2.50    0.37
  -7   7  11    2.84    0.33
   7   7 -11    2.26    0.36
  -7   7  11    2.73    0.29
  -7   7  11    2.47    0.31
  -7   7  11    2.64    0.30
  -7  -7  11    1.66    0.85
   7  -7 -11    2.01    0.58
  -9   7  13    1.26    0.34
  -9   7  13    0.85    0.28
   9   7 -13    0.76    0.33
   9   7 -13    1.39    0.37
  -9   7  13    1.09    0.26
   9  -7 -13    0.68    0.52
  -9  -7  13    0.10    0.81
 -11   7  15    0.20    0.29
 -11   7  15   -0.20    0.23
  11   7 -15    0.45    0.31
  11   7 -15   -0.23    0.31
 -11   7  15   -0.61    0.34
  11  -7 -15   -0.09    0.45
 -13   7  17    0.29    0.34
  13   7 -17    0.14    0.36
 -13   7  17   -0.25    0.25
  13   7 -17    0.21    0.33
  10   8  -6    0.42    0.33
 -10   8   6    0.26    0.23
 -10   8   6   -0.33    0.30
 -10   8   6    0.11    0.23
  10  -8  -6    1.07    0.62
 -10  -8   6   -3.03    1.00
   8   8  -4    0.73    0.33
  -8   8   4    1.03    0.22
  -8   8   4    0.76    0.23
  -8   8   4    1.00    0.30
   8   8  -4    0.97    0.34
  -8  -8   4    0.89    0.95
   8  -8  -4    0.78    0.60
   6   8  -2    1.39    0.31
   6   8  -2    1.29    0.30
  -6  -8   2    0.38    0.81
   6  -8  -2    1.03    0.62
   4   8   0    0.95    0.25
   4   8   0    1.61    0.26
   4  -8   0    1.75    0.67
  -4  -8   0    1.46    0.78
   2   8   2    0.05    0.16
   2   8   2    0.17    0.14
   2  -8   2    0.31    0.61
  -2  -8  -2   -0.54    0.63
   0  -8  -4    1.69    0.73
   0  -8   4    2.58    0.75
   2   8  -6    0.89    0.18
   2  -8  -6    1.34    0.66
  -2  -8   6    0.95    0.69
   4   8  -8    0.21    0.20
   4   8  -8   -0.02    0.21
  -4  -8   8   -0.69    0.66
   4  -8  -8    0.35    0.60
  -6   8  10   -0.13    0.16
  -6   8  10    0.25    0.23
  -6   8  10    0.09    0.16
  -6   8  10    0.00    0.16
   6   8 -10   -0.52    0.19
   6   8 -10    0.01    0.26
  -6  -8  10   -0.16    0.75
   6  -8 -10    0.37    0.53
   8   8 -12    0.72    0.35
  -8   8  12    0.62    0.23
   8   8 -12    1.10    0.33
  -8   8  12    0.72    0.25
  -8   8  12    1.02    0.32
  -8  -8  12    2.08    0.95
   8  -8 -12    0.76    0.60
 -10   8  14    0.12    0.22
 -10   8  14   -0.13    0.24
  10   8 -14    0.15    0.33
 -10   8  14    0.12    0.33
  10  -8 -14   -0.27    0.51
 -10  -8  14   -1.81    1.03
   3   9   1    0.44    0.22
   3   9   1    0.08    0.18
   3  -9   1   -0.07    0.69
  -3  -9  -1   -0.45    0.78
   1  -9   3    0.72    0.73
  -1  -9  -3    0.12    0.73
   1  -9  -5   -0.59    0.66
  -1  -9   5   -0.38    0.72
   3   9  -7   -0.08    0.16
   3   9  -7   -0.02    0.23
   3   9  -7    0.06    0.21
  -3  -9   7   -0.84    0.74
   3  -9  -7   -0.09    0.67
 -20   0  15    0.30    0.32
  20   0 -15    0.08    0.34
 -18   0  13   -0.49    0.27
  18   0 -13   -0.02    0.34
 -18   0  13    0.11    0.29
 -16   0  11   -0.11    0.25
 -16   0  11   -0.03    0.28
  16   0 -11   -0.06    0.28
 -16   0  11    0.14    0.29
 -14   0   9   -0.06    0.26
 -14   0   9    0.34    0.29
  14   0  -9   -0.12    0.27
 -14   0   9   -0.14    0.21
 -12   0   7   -0.15    0.20
 -12   0   7    0.13    0.20
  12   0  -7    0.03    0.22
 -12   0   7    0.25    0.21
 -12   0   7    0.23    0.22
  12   0  -7    0.37    0.24
 -10   0   5    0.06    0.17
  10   0  -5   -0.09    0.18
 -10   0   5   -0.20    0.17
 -10   0   5    0.08    0.19
 -10   0   5    0.06    0.16
  10   0  -5    0.23    0.19
   8   0  -3   -0.08    0.08
  -8   0   3   -0.32    0.25
  -8   0   3   -0.01    0.21
   8   0  -3   -0.26    0.16
  -8   0   3   -0.02    0.14
  -8   0   3   -0.20    0.13
  -8   0   3   -0.01    0.16
   8   0  -3    0.05    0.19
  -8   0   3   -0.12    0.17
   8   0  -3   -0.14    0.20
  -6   0   1    0.01    0.15
   6   0  -1    0.06    0.20
   6   0  -1    0.00    0.04
  -6   0   1    0.08    0.15
  -6   0   1   -0.12    0.18
  -6   0   1   -0.05    0.12
  -6   0   1   -0.13    0.12
  -4   0  -1   -0.13    0.12
  -4   0  -1   -0.44    0.16
   4   0   1   -0.29    0.16
  -4   0  -1   -0.28    0.14
   4   0   1    0.00    0.03
  -4   0  -1   -0.03    0.10
  -2   0  -3   -0.25    0.06
  -2   0  -3   -0.33    0.07
  -2   0  -3   -0.42    0.04
   2   0   3   -0.29    0.04
   2   0   3   -0.30    0.01
   2   0   3   -0.21    0.05
  -2   0  -3   -0.40    0.06
   0   0  -5    0.05    0.02
   0   0   5    0.00    0.04
   0   0  -5    0.14    0.05
   0   0  -5    0.06    0.03
   0   0   5    0.00    0.01
   0   0   5    0.02    0.03
   2   0  -7   -0.25    0.03
  -2   0   7   -0.24    0.08
  -2   0   7    0.01    0.09
   2   0  -7   -0.18    0.07
   2   0  -7   -0.11    0.07
  -2   0   7   -0.10    0.08
  -4   0   9   -0.26    0.14
  -4   0   9   -0.18    0.10
   4   0  -9   -0.06    0.18
   4   0  -9   -0.05    0.09
  -4   0   9   -0.08    0.14
  -4   0   9   -0.09    0.11
  -4   0   9    0.06    0.19
   4   0  -9   -0.17    0.09
  -6   0  11    0.10    0.17
  -6   0  11   -0.08    0.12
  -6   0  11    0.07    0.18
  -6   0  11   -0.26    0.15
   6   0 -11    0.11    0.14
  -6   0  11    0.13    0.14
  -6   0  11    0.23    0.15
   6   0 -11   -0.13    0.13
   6   0 -11   -0.41    0.17
   6   0 -11    0.01    0.05
  -8   0  13    0.11    0.16
  -8   0  13    0.22    0.25
  -8   0  13   -0.08    0.20
   8   0 -13    0.00    0.16
   8   0 -13    0.26    0.19
  -8   0  13    0.46    0.23
   8   0 -13   -0.07    0.23
  -8   0  13    0.10    0.21
   8   0 -13    0.36    0.18
  -8   0  13    0.17    0.16
  -8   0  13    0.01    0.14
 -10   0  15   -0.09    0.16
  10   0 -15    0.10    0.19
  10   0 -15   -0.14    0.19
 -10   0  15   -0.07    0.18
 -10   0  15   -0.22    0.16
 -10   0  15    0.03    0.18
  12   0 -17   -0.11    0.25
  12   0 -17   -0.14    0.20
 -12   0  17    0.42    0.25
 -12   0  17    0.27    0.21
 -12   0  17   -0.19    0.21
  14   0 -19    0.44    0.29
 -14   0  19    0.84    0.32
 -14   0  19    0.23    0.28
 -14   0  19    0.69    0.32
 -16   0  21    0.49    0.28
  16   0 -21   -0.19    0.27
 -16   0  21   -0.55    0.27
 -18   0  23    0.07    0.28
  18   0 -23   -0.44    0.29
 -20   0  25    0.34    0.35
  20   0 -25    0.16    0.36
 -21   1  16    0.13    0.41
 -21   1  16    0.67    0.39
  21   1 -16    0.13    0.40
 -21  -1  16   -0.03    0.34
 -19   1  14    0.42    0.30
 -19   1  14    0.23    0.37
  19   1 -14    0.15    0.35
  19  -1 -14    0.35    0.33
 -19  -1  14    0.06    0.30
  17   1 -12    0.14    0.31
 -17   1  12    0.21    0.31
 -17   1  12    0.51    0.30
 -17  -1  12    0.36    0.30
  17  -1 -12    0.10    0.30
  15   1 -10    0.21    0.32
  15   1 -10    0.93    0.34
 -15   1  10    0.09    0.26
 -15   1  10   -0.29    0.21
 -15   1  10    0.24    0.27
 -15  -1  10   -0.24    0.27
  15  -1 -10    0.21    0.26
 -15  -1  10    0.20    0.26
 -13   1   8    3.58    0.48
 -13   1   8    3.44    0.50
  13   1  -8    3.22    0.44
 -13   1   8    3.90    0.44
  13   1  -8    3.65    0.44
 -13   1   8    3.56    0.41
 -13  -1   8    2.79    0.49
 -13  -1   8    3.38    0.40
 -13  -1   8    3.39    0.42
  13  -1  -8    4.03    0.41
 -11   1   6    2.38    0.39
 -11   1   6    2.73    0.41
 -11   1   6    2.53    0.34
  11   1  -6    3.14    0.37
 -11   1   6    2.45    0.31
  11   1  -6    2.77    0.36
 -11   1   6    2.58    0.38
  11  -1  -6    2.31    0.30
 -11  -1   6    2.82    0.34
 -11  -1   6    2.69    0.33
 -11  -1   6    3.00    0.41
  -9   1   4   21.31    0.87
   9   1  -4   21.18    0.76
  -9   1   4   21.74    0.89
  -9   1   4   22.31    0.74
   9   1  -4   22.10    0.75
  -9   1   4   22.07    0.90
  -9   1   4   21.24    0.82
  -9  -1   4   21.37    0.75
  -9  -1   4   22.15    0.73
   9  -1  -4   22.63    0.71
  -9  -1   4   21.47    0.93
   9  -1  -4   22.93    0.70
  -9  -1   4   21.67    0.92
  -9  -1   4   21.80    0.87
   7   1  -2    0.05    0.19
  -7   1   2    0.11    0.14
  -7   1   2    0.15    0.17
  -7   1   2    0.35    0.22
   7   1  -2    0.18    0.16
  -7   1   2   -0.02    0.17
   7   1  -2    0.24    0.22
  -7   1   2    0.03    0.16
  -7  -1   2   -0.02    0.20
  -7  -1   2    0.02    0.18
   7  -1  -2    0.09    0.18
  -7  -1   2    0.11    0.16
  -7  -1   2    0.25    0.20
  -7  -1   2    0.00    0.18
  -7  -1   2    0.02    0.15
  -5   1   0   14.82    0.55
  -5   1   0   15.39    0.58
   5   1   0   16.31    0.59
   5   1   0   15.78    0.50
  -5   1   0   14.87    0.56
  -5   1   0   15.20    0.57
   5   1   0   15.56    0.59
  -5   1   0   14.71    0.48
   5  -1   0   15.62    0.54
  -5  -1   0   15.22    0.58
  -5  -1   0   15.97    0.60
  -5  -1   0   15.17    0.59
   5  -1   0   15.93    0.55
  -5  -1   0   14.64    0.60
  -3   1  -2  981.42   22.03
  -3   1  -2  956.06   22.37
  -3   1  -2  994.13   23.01
   3   1   2  967.45   22.38
   3   1   2  954.50   22.36
  -3   1  -2  972.45   22.34
  -3  -1  -2  972.83   22.26
   3  -1   2  977.16   22.31
  -3  -1  -2  964.68   22.26
  -3  -1  -2  962.89   23.14
   3  -1   2 1000.00   22.31
   1   1   4   10.93    0.32
  -1   1  -4    8.11    0.25
   1   1   4    7.31    0.28
  -1   1  -4    7.74    0.24
  -1  -1  -4   10.88    0.32
   1  -1   4    7.65    0.26
  -1  -1  -4   10.73    0.28
   1   1  -6    3.97    0.18
   1   1  -6    2.29    0.14
  -1   1   6    2.90    0.16
  -1   1   6    3.32    0.16
  -1   1   6    2.52    0.15
  -1   1   6    3.16    0.17
   1   1  -6    2.93    0.17
   1   1  -6    2.36    0.16
   1   1  -6    2.73    0.17
  -1  -1   6    3.07    0.16
   1  -1  -6    3.11    0.15
   1  -1  -6    3.26    0.15
  -1  -1   6    3.80    0.16
  -1  -1   6    3.01    0.17
   3   1  -8    2.63    0.23
   3   1  -8    2.71    0.25
  -3   1   8    2.92    0.22
  -3   1   8    3.04    0.24
   3   1  -8    2.90    0.26
  -3   1   8    2.77    0.21
  -3   1   8    3.19    0.26
  -3  -1   8    3.04    0.25
   3  -1  -8    2.87    0.23
  -3  -1   8    2.72    0.25
   3  -1  -8    3.50    0.24
  -3  -1   8    2.86    0.25
  -3  -1   8    1.71    0.19
   5   1 -10    3.52    0.27
  -5   1  10    3.69    0.31
   5   1 -10    2.90    0.29
   5   1 -10    3.82    0.33
  -5   1  10    3.72    0.25
  -5   1  10    3.73    0.28
  -5   1  10    3.54    0.30
  -5  -1  10    3.66    0.31
   5  -1 -10    3.67    0.29
   5  -1 -10    4.07    0.30
   5  -1 -10    3.69    0.27
  -5  -1  10    3.54    0.31
  -5  -1  10    3.95    0.32
  -5  -1  10    3.92    0.32
  -7   1  12   36.25    1.20
  -7   1  12   36.12    1.02
   7   1 -12   37.09    1.18
   7   1 -12   36.22    1.18
  -7   1  12   36.35    1.16
   7   1 -12   36.62    1.03
  -7   1  12   37.34    1.18
   7   1 -12   36.99    1.02
   7  -1 -12   36.88    1.18
  -7  -1  12   36.89    1.21
   7  -1 -12   37.33    0.96
  -7  -1  12   37.35    1.17
  -7  -1  12   36.67    1.00
  -7  -1  12   36.13    1.03
  -7  -1  12   35.76    1.16
  -7  -1  12   37.67    1.25
   7  -1 -12   37.68    1.16
  -9   1  14    2.92    0.31
   9   1 -14    2.90    0.33
  -9   1  14    3.72    0.41
  -9   1  14    3.09    0.37
  -9   1  14    3.72    0.34
   9   1 -14    3.39    0.34
  -9  -1  14    3.61    0.34
   9  -1 -14    3.91    0.32
  -9  -1  14    3.28    0.33
   9  -1 -14    4.04    0.35
  -9  -1  14    3.67    0.42
  11   1 -16    1.37    0.31
  11   1 -16    1.42    0.30
 -11   1  16    1.31    0.28
 -11   1  16    1.74    0.30
 -11   1  16    1.96    0.36
 -11  -1  16    1.62    0.35
  11  -1 -16    1.80    0.28
 -11  -1  16    1.37    0.28
 -11  -1  16    1.59    0.29
 -13   1  18    0.01    0.22
  13   1 -18    0.29    0.26
 -13   1  18   -0.12    0.23
 -13   1  18   -0.04    0.22
  13   1 -18    0.31    0.28
  13  -1 -18    0.17    0.24
 -13  -1  18    0.50    0.28
 -13  -1  18    0.52    0.26
 -13  -1  18   -0.08    0.26
  15   1 -20    0.08    0.27
  15   1 -20    0.38    0.32
 -15   1  20    0.11    0.26
 -15   1  20    0.63    0.32
  15  -1 -20    0.30    0.28
 -15  -1  20    0.89    0.33
 -17   1  22    1.09    0.34
 -17   1  22    1.40    0.40
  17   1 -22    1.32    0.38
 -17  -1  22    1.13    0.36
  17  -1 -22    0.46    0.32
 -19   1  24   -0.25    0.27
 -19   1  24   -0.36    0.35
  19   1 -24   -0.22    0.32
 -19  -1  24    0.55    0.36
  19  -1 -24    0.15    0.34
  20   2 -15   -0.09    0.38
 -20   2  15    0.50    0.41
 -20   2  15    0.60    0.35
 -20  -2  15    0.67    0.39
 -18   2  13   -0.02    0.27
 -18   2  13    0.02    0.31
  18   2 -13    0.71    0.39
  18   2 -13   -0.54    0.36
 -18  -2  13   -0.08    0.31
  16   2 -11    1.05    0.37
 -16   2  11    0.45    0.28
  16   2 -11    0.44    0.38
 -16   2  11    0.46    0.33
 -16   2  11    0.78    0.32
  16  -2 -11   -0.05    0.52
  14   2  -9    0.25    0.30
  14   2  -9    0.08    0.31
 -14   2   9    0.22    0.25
 -14   2   9    0.10    0.23
 -14   2   9    0.28    0.26
 -14  -2   9    0.59    0.31
  14  -2  -9   -0.37    0.49
 -14  -2   9    0.50    0.28
  12   2  -7    4.87    0.49
 -12   2   7    3.53    0.40
 -12   2   7    5.14    0.55
  12   2  -7    5.23    0.49
 -12   2   7    4.93    0.44
 -12   2   7    5.43    0.56
 -12  -2   7    4.46    0.41
 -12  -2   7    6.35    0.64
  12  -2  -7    5.16    0.64
  12  -2  -7    4.79    0.36
 -10   2   5    2.04    0.28
 -10   2   5    1.24    0.28
 -10   2   5    1.75    0.26
 -10   2   5    2.25    0.35
  10   2  -5    1.81    0.33
 -10   2   5    2.16    0.31
  10   2  -5    2.10    0.31
  10   2  -5    1.23    0.28
 -10  -2   5    1.76    0.26
 -10  -2   5    1.60    0.34
  10  -2  -5    1.64    0.43
  10  -2  -5    1.71    0.21
  -8   2   3    9.55    0.53
  -8   2   3    9.17    0.46
  -8   2   3    8.39    0.52
   8   2  -3    8.85    0.46
  -8   2   3    9.26    0.51
   8   2  -3    8.80    0.45
   8   2  -3    8.91    0.50
  -8   2   3    8.88    0.49
  -8   2   3    9.53    0.48
   8   2  -3    7.78    0.56
  -8   2   3    8.83    0.42
  -8  -2   3    9.58    0.41
   8  -2  -3    9.35    0.62
  -8  -2   3    7.75    0.53
  -8  -2   3    8.94    0.53
   6   2  -1   32.39    0.92
   6   2  -1   35.24    1.08
  -6   2   1   33.29    0.88
  -6   2   1   34.21    1.05
  -6   2   1   35.03    1.01
  -6   2   1   34.18    1.02
  -6   2   1   32.56    0.95
   6   2  -1   33.11    1.06
  -6  -2   1   34.10    1.02
   6  -2  -1   33.86    1.18
  -6  -2   1   33.77    1.12
   4   2   1    1.44    0.17
  -4   2  -1    1.40    0.17
   4   2   1    1.26    0.19
  -4   2  -1    1.48    0.18
  -4   2  -1    1.37    0.16
   4   2   1    1.37    0.22
   4   2   1    1.34    0.20
  -4  -2  -1    1.18    0.20
   2   2   3    6.69    0.28
   2   2   3    7.10    0.30
   2   2   3    7.71    0.30
  -2   2  -3    6.93    0.25
   2   2   3    6.96    0.29
  -2   2  -3    7.16    0.26
  -2  -2  -3    6.69    0.30
   0   2  -5   40.27    0.97
   0   2   5   39.28    0.99
   0   2  -5   39.53    0.97
   0   2   5   39.85    0.99
   2   2  -7   17.47    0.55
   2   2  -7   16.85    0.54
  -2   2   7   17.47    0.52
   2   2  -7   16.90    0.52
   2   2  -7   17.24    0.52
  -2   2   7   16.97    0.48
  -2   2   7   17.65    0.53
  -2   2   7   17.14    0.48
   2   2  -7   17.23    0.47
   2   2  -7   17.04    0.46
  -2  -2   7   17.01    0.54
  -4   2   9   45.04    1.20
  -4   2   9   44.98    1.23
  -4   2   9   44.28    1.20
   4   2  -9   43.16    1.23
  -4   2   9   44.10    1.22
   4   2  -9   46.76    1.26
   4   2  -9   44.31    1.08
   4   2  -9   45.16    1.23
  -4  -2   9   44.74    1.30
   6   2 -11   27.88    0.83
  -6   2  11   28.93    0.81
  -6   2  11   28.26    0.92
  -6   2  11   29.28    0.93
  -6   2  11   29.23    0.96
  -6   2  11   28.72    0.87
   6   2 -11   29.02    0.97
   6   2 -11   28.56    0.91
   6   2 -11   29.24    0.96
   6  -2 -11   29.99    1.01
  -6  -2  11   22.25    0.91
  -6  -2  11   28.40    1.01
   8   2 -13   15.82    0.70
  -8   2  13   16.33    0.62
  -8   2  13   15.37    0.66
  -8   2  13   16.72    0.72
   8   2 -13   16.26    0.63
  -8   2  13   16.55    0.72
  -8   2  13   16.88    0.74
   8   2 -13   16.45    0.65
   8   2 -13   16.04    0.76
  -8  -2  13   17.38    0.60
   8  -2 -13   16.65    0.78
  -8  -2  13   16.64    0.80
   8  -2 -13   15.94    0.50
 -10   2  15    6.63    0.54
  10   2 -15    5.78    0.48
  10   2 -15    6.46    0.46
 -10   2  15    6.68    0.43
 -10   2  15    6.26    0.42
  10   2 -15    6.31    0.55
 -10   2  15    6.22    0.50
 -10  -2  15    5.88    0.58
 -10  -2  15    6.85    0.42
  10  -2 -15    6.56    0.35
  10  -2 -15    6.08    0.58
  12   2 -17    0.61    0.29
  12   2 -17    0.44    0.29
 -12   2  17    0.44    0.23
 -12   2  17    0.57    0.35
 -12   2  17    0.52    0.25
 -12   2  17    0.41    0.22
  12  -2 -17   -0.05    0.20
 -12  -2  17   -0.08    0.25
 -12  -2  17    0.82    0.26
 -14   2  19    2.06    0.46
 -14   2  19    2.00    0.39
  14   2 -19    1.98    0.39
  14   2 -19    1.33    0.39
 -14   2  19    1.87    0.36
 -14  -2  19    2.20    0.38
 -16   2  21    0.22    0.27
  16   2 -21    0.10    0.31
 -16   2  21   -0.09    0.26
  16   2 -21    0.16    0.34
 -16  -2  21   -0.16    0.26
  18   2 -23    2.92    0.53
 -18   2  23    1.67    0.41
  18   2 -23    2.74    0.51
 -18   2  23    1.77    0.47
 -18  -2  23    2.10    0.43
 -20   2  25    0.17    0.35
  20   2 -25    0.18    0.38
 -20   2  25    0.67    0.41
 -20  -2  25    0.75    0.39
  19   3 -14    1.43    0.45
 -19   3  14    1.20    0.42
  19   3 -14    2.71    0.58
 -17   3  12    0.51    0.32
  17   3 -12   -0.28    0.34
  17   3 -12    0.26    0.34
 -17  -3  12    0.14    0.30
  15   3 -10    6.01    0.62
 -15   3  10    6.50    0.59
 -15   3  10    6.98    0.71
  15   3 -10    6.51    0.63
 -15  -3  10    6.92    0.50
  15  -3 -10    5.29    0.73
  13   3  -8    6.01    0.56
 -13   3   8    6.10    0.63
  13   3  -8    5.91    0.57
 -13   3   8    7.78    0.67
 -13   3   8    6.21    0.54
  13  -3  -8    6.59    0.77
 -13  -3   8    5.99    0.67
 -13  -3   8    6.57    0.46
  11   3  -6    6.99    0.55
 -11   3   6    6.18    0.57
  11   3  -6    6.16    0.59
 -11   3   6    6.03    0.51
  11   3  -6    6.65    0.54
 -11   3   6    6.72    0.44
 -11   3   6    6.39    0.51
 -11  -3   6    7.03    0.42
  11  -3  -6    6.45    0.71
 -11  -3   6    5.98    0.62
   9   3  -4    1.13    0.27
  -9   3   4    1.23    0.26
  -9   3   4    1.29    0.25
  -9   3   4    1.42    0.22
  -9   3   4    1.53    0.31
   9   3  -4    1.87    0.33
   9   3  -4    1.42    0.27
  -9   3   4    1.50    0.34
  -9   3   4    1.41    0.30
  -9  -3   4    1.05    0.29
   9  -3  -4    1.73    0.45
  -9  -3   4    1.51    0.21
  -7   3   2    6.04    0.40
  -7   3   2    5.98    0.31
  -7   3   2    5.98    0.39
   7   3  -2    6.17    0.39
  -7   3   2    5.75    0.34
  -7   3   2    6.55    0.38
  -7   3   2    6.01    0.38
   7   3  -2    5.66    0.39
   7   3  -2    6.16    0.45
  -7   3   2    6.46    0.40
   7   3  -2    5.83    0.46
   7   3  -2    6.50    0.37
  -7  -3   2    6.49    0.46
   7  -3  -2    6.96    0.61
  -5   3   0    7.74    0.37
   5   3   0    7.51    0.41
   5   3   0    8.14    0.39
  -5   3   0    7.42    0.29
   5   3   0    7.68    0.43
   5   3   0    7.86    0.40
   5   3   0    7.05    0.42
  -5   3   0    7.72    0.31
   5   3   0    7.80    0.34
  -5   3   0    8.00    0.35
  -5   3   0    7.60    0.34
  -5   3   0    8.51    0.38
  -5  -3   0    8.60    0.47
   5  -3   0    7.96    0.59
  -5  -3   0    9.20    0.72
   3   3   2    7.39    0.33
   3   3   2    7.19    0.34
  -3   3  -2    7.27    0.29
   3   3   2    7.19    0.31
   3   3   2    7.44    0.33
   3   3   2    7.02    0.33
  -3   3  -2    6.84    0.27
  -3  -3  -2    7.76    0.37
  -3  -3  -2    8.33    0.58
   3  -3   2    7.68    0.52
   1   3   4    0.23    0.08
   1   3   4    0.30    0.09
   1   3   4    0.46    0.10
  -1   3  -4    0.39    0.06
  -1   3  -4    0.31    0.06
   1  -3   4    0.51    0.25
  -1  -3  -4    0.40    0.28
  -1   3   6    7.61    0.26
   1   3  -6    6.96    0.26
   1   3  -6    7.38    0.28
   1   3  -6    7.50    0.29
  -1   3   6    7.73    0.28
  -1   3   6    7.91    0.28
  -1  -3   6    6.90    0.51
   1  -3  -6    7.83    0.53
  -3   3   8   57.62    1.45
   3   3  -8   56.86    1.45
   3   3  -8   55.23    1.37
  -3   3   8   56.16    1.44
   3   3  -8   57.46    1.45
  -3   3   8   56.01    1.38
  -3   3   8   55.76    1.22
  -3   3   8   56.07    1.33
  -3   3   8   57.48    1.38
   3   3  -8   57.12    1.29
   3   3  -8   57.05    1.49
  -3  -3   8   55.46    1.52
   3  -3  -8   57.35    1.74
  -3  -3   8   56.01    1.75
   5   3 -10    3.61    0.31
   5   3 -10    3.69    0.33
   5   3 -10    4.34    0.34
  -5   3  10    3.31    0.28
  -5   3  10    4.21    0.25
  -5   3  10    4.12    0.30
  -5   3  10    3.78    0.21
  -5   3  10    3.72    0.27
  -5   3  10    3.85    0.27
   5   3 -10    3.32    0.32
   5   3 -10    3.84    0.27
  -5   3  10    3.72    0.29
   5  -3 -10    4.17    0.45
  -5  -3  10    3.51    0.35
  -5  -3  10    3.18    0.48
  -7   3  12    9.13    0.47
  -7   3  12   10.13    0.53
   7   3 -12   10.92    0.60
   7   3 -12   10.70    0.53
  -7   3  12    9.49    0.50
  -7   3  12    9.77    0.42
  -7   3  12   10.38    0.53
  -7   3  12    9.77    0.46
  -7   3  12   10.00    0.52
   7   3 -12   10.37    0.51
   7   3 -12   10.65    0.48
  -7  -3  12    9.11    0.57
   7  -3 -12    9.52    0.64
  -7  -3  12   10.44    0.80
   9   3 -14   15.12    0.72
   9   3 -14   14.43    0.63
   9   3 -14   14.10    0.64
  -9   3  14   13.77    0.65
  -9   3  14   14.62    0.63
  -9   3  14   13.63    0.70
  -9   3  14   14.22    0.60
  -9   3  14   13.83    0.72
  -9   3  14   14.30    0.67
  -9  -3  14   13.69    0.77
  -9  -3  14   13.82    0.51
   9  -3 -14   13.67    0.80
  11   3 -16    8.04    0.61
  11   3 -16    9.20    0.71
 -11   3  16    8.53    0.51
 -11   3  16    8.93    0.64
 -11   3  16    8.48    0.61
  11   3 -16    7.83    0.56
  11  -3 -16    8.57    0.74
 -11  -3  16    9.45    0.72
 -11  -3  16    8.70    0.47
  13   3 -18    0.14    0.31
 -13   3  18    0.12    0.23
 -13   3  18    0.38    0.35
  13   3 -18   -0.07    0.27
 -13   3  18    0.33    0.29
 -13  -3  18    0.05    0.30
 -13  -3  18   -0.12    0.25
  15   3 -20    0.21    0.33
 -15   3  20    0.14    0.25
  15   3 -20    0.05    0.31
 -15   3  20    0.62    0.34
 -15  -3  20    0.13    0.28
  17   3 -22    1.06    0.40
  17   3 -22    0.77    0.42
 -17   3  22    0.99    0.36
 -19   3  24    1.24    0.44
  19   3 -24    1.75    0.49
  19   3 -24    1.15    0.50
  18   4 -13    0.29    0.39
  18   4 -13    0.28    0.41
 -18   4  13    0.02    0.28
 -16   4  11    0.68    0.30
  16   4 -11    0.26    0.36
 -16   4  11   -0.04    0.36
  16   4 -11    1.11    0.40
  16  -4 -11    1.25    0.54
 -14   4   9   -0.15    0.22
 -14   4   9    0.17    0.26
 -14   4   9   -0.03    0.33
  14   4  -9   -0.10    0.28
  14  -4  -9    0.10    0.46
 -12   4   7    0.65    0.28
  12   4  -7    1.63    0.43
 -12   4   7    0.99    0.30
  12   4  -7    1.43    0.34
 -12   4   7    1.16    0.39
  12  -4  -7    1.12    0.49
 -12  -4   7    1.25    0.40
 -10   4   5    4.02    0.42
 -10   4   5    3.89    0.44
  10   4  -5    3.99    0.48
 -10   4   5    4.50    0.50
  10   4  -5    4.33    0.44
 -10   4   5    3.89    0.39
 -10   4   5    4.64    0.39
 -10   4   5    4.56    0.47
 -10  -4   5    4.05    0.53
  10  -4  -5    4.26    0.64
   8   4  -3    1.30    0.26
  -8   4   3    0.97    0.24
  -8   4   3    1.22    0.26
  -8   4   3    0.18    0.26
  -8   4   3    1.26    0.23
   8   4  -3    1.64    0.31
   8   4  -3    1.52    0.32
  -8   4   3    0.95    0.27
  -8   4   3    1.44    0.29
  -8   4   3    1.24    0.23
  -8   4   3    1.20    0.19
   8   4  -3    1.26    0.32
   8  -4  -3    1.06    0.44
  -8  -4   3    1.40    0.33
   6   4  -1    1.29    0.26
   6   4  -1    1.98    0.28
  -6   4   1    1.32    0.20
  -6   4   1    1.10    0.19
   6   4  -1    1.45    0.28
   6   4  -1    1.27    0.21
  -6   4   1    1.55    0.21
  -6   4   1    1.22    0.18
   6   4  -1    1.42    0.22
  -6   4   1    1.41    0.22
   6   4  -1    0.95    0.27
  -6   4   1    1.20    0.21
   6   4  -1    1.34    0.26
  -6  -4   1    2.57    0.61
   6  -4  -1    1.33    0.41
  -6  -4   1    1.21    0.28
   4   4   1    0.68    0.19
   4   4   1    0.70    0.17
  -4   4  -1    0.79    0.15
  -4   4  -1    0.99    0.13
   4   4   1    0.62    0.17
   4   4   1    0.99    0.18
   4   4   1    0.72    0.15
   4   4   1    1.13    0.21
  -4   4  -1    0.65    0.13
   4   4   1    1.00    0.13
  -4  -4  -1    1.02    0.21
  -4  -4  -1    0.71    0.45
   4  -4   1    0.71    0.31
   2   4   3    0.63    0.11
   2   4   3    0.40    0.12
   2   4   3    0.48    0.11
   2   4   3    0.35    0.10
   2   4   3    0.53    0.10
   2  -4   3    0.33    0.30
  -2  -4  -3    0.59    0.38
   0   4   5   38.22    0.98
   0   4   5   38.60    0.90
   0   4   5   36.69    0.84
   0   4  -5   36.97    0.93
   0   4  -5   38.88    0.94
   0   4   5   38.15    0.97
   0  -4  -5   38.91    1.41
   0  -4   5   37.27    1.38
   2   4  -7    4.47    0.24
  -2   4   7    4.47    0.19
   2   4  -7    4.33    0.20
  -2   4   7    3.99    0.22
  -2   4   7    4.82    0.22
  -2   4   7    3.92    0.21
   2   4  -7    4.39    0.25
   2   4  -7    4.54    0.20
  -2   4   7    4.01    0.22
   2   4  -7    4.11    0.25
  -2  -4   7    5.18    0.55
   2  -4  -7    4.04    0.48
   4   4  -9    9.44    0.45
   4   4  -9    9.70    0.40
  -4   4   9    9.46    0.31
   4   4  -9    9.19    0.44
  -4   4   9    9.59    0.36
   4   4  -9    9.51    0.44
   4   4  -9    9.76    0.35
   4   4  -9    9.84    0.41
  -4   4   9    9.20    0.40
  -4   4   9    9.50    0.31
  -4   4   9    9.90    0.36
  -4   4   9    8.34    0.35
  -4   4   9    9.74    0.39
  -4  -4   9    9.25    0.47
  -4  -4   9   10.20    0.76
   4  -4  -9    9.73    0.70
   6   4 -11    1.38    0.31
   6   4 -11    1.46    0.27
  -6   4  11    1.14    0.16
  -6   4  11    1.20    0.20
  -6   4  11    1.17    0.23
  -6   4  11    1.47    0.22
   6   4 -11    1.24    0.22
  -6   4  11    1.31    0.23
   6   4 -11    1.36    0.27
  -6   4  11    0.77    0.17
  -6   4  11    1.22    0.24
   6   4 -11    1.51    0.27
   6   4 -11    1.40    0.27
  -6   4  11    1.58    0.24
   6  -4 -11    1.65    0.41
  -6  -4  11    1.15    0.27
  -6  -4  11    1.46    0.54
  -8   4  13    1.25    0.29
  -8   4  13    1.74    0.25
   8   4 -13    1.89    0.30
   8   4 -13    1.37    0.33
  -8   4  13    1.52    0.27
  -8   4  13    1.09    0.32
  -8   4  13    1.52    0.26
   8   4 -13    1.45    0.35
   8   4 -13    1.43    0.35
  -8   4  13    2.01    0.33
  -8  -4  13    1.90    0.72
  -8  -4  13    1.78    0.37
   8  -4 -13    1.88    0.45
 -10   4  15    1.45    0.31
  10   4 -15    1.65    0.39
 -10   4  15    1.21    0.35
  10   4 -15    1.53    0.33
 -10   4  15    1.97    0.29
 -10   4  15    1.45    0.30
 -10   4  15    1.63    0.40
 -10  -4  15    1.14    0.38
  10  -4 -15    1.25    0.46
 -12   4  17    0.26    0.25
  12   4 -17   -0.34    0.29
 -12   4  17   -0.34    0.28
  12   4 -17   -0.23    0.23
 -12   4  17    0.06    0.20
 -12  -4  17    0.12    0.31
  14   4 -19    0.82    0.35
 -14   4  19    0.85    0.41
  14   4 -19    0.99    0.42
 -14   4  19    0.72    0.29
 -16   4  21   -0.39    0.24
  16   4 -21    0.29    0.36
  16   4 -21   -0.08    0.33
 -18   4  23    0.11    0.30
  18   4 -23   -0.55    0.34
  18   4 -23   -0.20    0.39
  17   5 -12    0.07    0.37
 -17   5  12    0.08    0.28
 -17   5  12    0.03    0.39
 -15   5  10    0.53    0.37
 -15   5  10    0.02    0.26
  15   5 -10    0.60    0.36
  15  -5 -10    0.46    0.50
 -13   5   8    2.17    0.42
  13   5  -8    1.96    0.40
  13   5  -8    3.24    0.52
 -13   5   8    2.93    0.39
 -13   5   8    2.00    0.36
  13  -5  -8    2.65    0.61
  11   5  -6    1.43    0.35
 -11   5   6    1.18    0.27
 -11   5   6    1.93    0.31
  11   5  -6    1.96    0.41
 -11   5   6    1.54    0.30
 -11   5   6    1.44    0.35
 -11   5   6    1.85    0.38
  11  -5  -6    1.87    0.54
 -11  -5   6    1.35    0.41
   9   5  -4    0.09    0.27
  -9   5   4    0.77    0.28
  -9   5   4    0.36    0.30
   9   5  -4    0.31    0.25
  -9   5   4    0.62    0.22
   9   5  -4    0.23    0.30
  -9   5   4    0.19    0.17
   9  -5  -4    0.85    0.48
  -9  -5   4    0.44    0.31
  -7   5   2    1.50    0.23
   7   5  -2    2.08    0.35
  -7   5   2    1.59    0.24
  -7   5   2    1.97    0.27
   7   5  -2    2.16    0.33
   7   5  -2    2.16    0.33
  -7   5   2    2.00    0.25
  -7   5   2    1.63    0.27
  -7   5   2    2.52    0.31
   7   5  -2    1.53    0.27
   7   5  -2    2.12    0.29
  -7  -5   2    2.89    0.80
   7  -5  -2    2.02    0.53
  -5   5   0    0.20    0.11
  -5   5   0    0.16    0.11
   5   5   0    0.17    0.22
   5   5   0    0.47    0.18
   5   5   0   -0.17    0.18
   5   5   0    0.53    0.24
   5   5   0    0.16    0.21
  -5   5   0    0.33    0.17
   5   5   0    0.51    0.25
   5  -5   0    0.28    0.37
  -5  -5   0   -0.02    0.57
   3   5   2   14.89    0.52
   3   5   2   14.48    0.53
   3   5   2   14.93    0.47
   3   5   2   15.25    0.53
   3   5   2   14.49    0.50
   3   5   2   14.65    0.46
   3  -5   2   15.61    0.96
  -3  -5  -2   15.88    0.98
   1   5   4    8.85    0.33
   1   5   4    7.79    0.32
   1   5   4    7.73    0.29
  -1  -5  -4    7.56    0.78
   1  -5   4    9.23    0.77
  -1   5   6    0.06    0.10
   1   5  -6    0.14    0.12
  -1   5   6    0.05    0.07
   1   5  -6    0.14    0.08
   1   5  -6   -0.15    0.10
  -1   5   6    0.07    0.07
  -1   5   6    0.13    0.07
  -1   5   6   -0.02    0.11
   1   5  -6   -0.07    0.07
   1   5  -6   -0.07    0.07
   1  -5  -6    0.63    0.44
  -1  -5   6    0.62    0.44
   3   5  -8    0.50    0.15
   3   5  -8    0.81    0.14
  -3   5   8    0.90    0.16
   3   5  -8    0.35    0.19
  -3   5   8    0.58    0.12
  -3   5   8    0.72    0.13
  -3   5   8    0.97    0.15
   3   5  -8    0.63    0.18
   3   5  -8    0.66    0.19
   3   5  -8    0.71    0.17
  -3  -5   8    0.48    0.48
   3  -5  -8    0.60    0.43
  -5   5  10    7.38    0.37
   5   5 -10    7.39    0.47
  -5   5  10    6.94    0.39
   5   5 -10    7.74    0.44
  -5   5  10    6.71    0.34
  -5   5  10    7.14    0.33
  -5   5  10    7.32    0.32
   5   5 -10    6.64    0.43
   5   5 -10    6.72    0.43
   5   5 -10    7.20    0.46
   5   5 -10    7.70    0.44
  -5   5  10    7.79    0.38
  -5   5  10    7.65    0.38
  -5  -5  10    6.33    0.80
   5  -5 -10    7.54    0.74
   7   5 -12   11.43    0.64
  -7   5  12   11.53    0.51
  -7   5  12   12.61    0.59
   7   5 -12   11.69    0.62
  -7   5  12   13.06    0.61
  -7   5  12   12.36    0.59
  -7   5  12   12.65    0.53
  -7   5  12   11.83    0.53
   7   5 -12   13.28    0.69
   7   5 -12   13.62    0.58
   7   5 -12   13.47    0.61
   7  -5 -12   11.26    0.85
  -7  -5  12   12.60    1.09
   9   5 -14    1.48    0.38
   9   5 -14    2.12    0.34
   9   5 -14    1.12    0.32
  -9   5  14    1.10    0.26
  -9   5  14    1.68    0.33
  -9   5  14    1.50    0.29
  -9   5  14    1.82    0.36
  -9  -5  14    1.85    0.42
   9  -5 -14    1.67    0.48
  -9  -5  14    0.05    0.73
 -11   5  16    1.65    0.30
 -11   5  16    0.92    0.37
 -11   5  16    1.35    0.37
  11   5 -16    0.96    0.32
  11   5 -16    1.21    0.35
 -11   5  16    1.21    0.29
  11   5 -16    1.29    0.39
 -11   5  16    0.83    0.28
  11  -5 -16    1.21    0.46
 -11  -5  16    0.61    0.38
 -13   5  18    0.47    0.35
 -13   5  18   -0.12    0.20
  13   5 -18    0.15    0.30
  13   5 -18    0.08    0.34
 -15   5  20    0.26    0.27
  15   5 -20    0.01    0.31
 -15   5  20    0.32    0.40
 -17   5  22    0.21    0.45
  17   5 -22    0.12    0.37
 -17   5  22    0.30    0.29
 -16   6  11    0.23    0.40
  16   6 -11    0.08    0.34
 -16   6  11    0.07    0.27
  14   6  -9    0.31    0.37
 -14   6   9    0.46    0.35
 -14   6   9   -0.08    0.24
  14   6  -9   -0.21    0.29
 -14   6   9   -0.22    0.26
  14  -6  -9    0.10    0.47
 -12   6   7   -0.18    0.33
 -12   6   7    0.19    0.25
 -12   6   7    0.21    0.30
  12   6  -7    0.18    0.32
  12   6  -7    0.25    0.30
  12  -6  -7   -0.07    0.44
 -10   6   5    0.64    0.32
 -10   6   5    0.48    0.28
  10   6  -5    0.50    0.27
 -10   6   5    0.48    0.20
  10   6  -5    0.46    0.30
 -10   6   5    0.01    0.20
  10  -6  -5    0.67    0.47
  -8   6   3    2.20    0.30
  -8   6   3    1.54    0.26
  -8   6   3    2.24    0.27
   8   6  -3    2.35    0.36
   8   6  -3    2.21    0.33
  -8   6   3    1.84    0.31
   8   6  -3    1.97    0.36
  -8  -6   3    2.21    0.83
   8  -6  -3    1.62    0.52
  -6   6   1    0.19    0.13
   6   6  -1    0.10    0.24
  -6   6   1    0.32    0.15
   6   6  -1    0.48    0.25
  -6   6   1    0.47    0.20
   6   6  -1    0.45    0.21
  -6  -6   1    0.89    0.71
   6  -6  -1    0.73    0.50
   4   6   1    0.49    0.23
   4   6   1    0.75    0.19
   4   6   1    0.79    0.25
   4   6   1    0.91    0.22
  -4  -6  -1   -0.52    0.60
   4  -6   1    1.63    0.55
   2   6   3    0.89    0.18
   2   6   3    1.03    0.15
   2  -6   3    0.90    0.51
  -2  -6  -3    1.09    0.60
   0   6   5    1.43    0.17
   0   6   5    1.34    0.14
   0  -6   5    1.05    0.55
   0  -6  -5    1.67    0.54
   2   6  -7   10.57    0.40
   2   6  -7   10.21    0.40
  -2   6   7    9.85    0.36
   2   6  -7    9.60    0.36
  -2  -6   7   10.89    0.99
   2  -6  -7   10.19    0.93
  -4   6   9    3.97    0.24
   4   6  -9    3.78    0.33
   4   6  -9    4.63    0.37
  -4   6   9    3.54    0.29
  -4   6   9    3.69    0.24
   4   6  -9    4.11    0.33
   4   6  -9    3.06    0.32
   4  -6  -9    3.15    0.62
  -4  -6   9    4.65    0.78
  -6   6  11    1.39    0.24
  -6   6  11    1.61    0.22
  -6   6  11    1.73    0.27
   6   6 -11    1.55    0.30
   6   6 -11    1.49    0.30
  -6   6  11    1.50    0.22
   6   6 -11    1.60    0.28
  -6   6  11    1.90    0.25
  -6  -6  11    1.39    0.67
   6  -6 -11    0.93    0.49
  -8   6  13    6.30    0.43
  -8   6  13    5.91    0.45
   8   6 -13    5.44    0.46
  -8   6  13    5.03    0.40
   8   6 -13    5.34    0.51
   8   6 -13    6.07    0.53
  -8   6  13    6.08    0.45
   8   6 -13    5.74    0.49
  -8  -6  13    4.73    0.90
   8  -6 -13    5.65    0.73
  10   6 -15    0.22    0.29
 -10   6  15    0.20    0.21
 -10   6  15    0.38    0.29
  10   6 -15   -0.07    0.25
 -10   6  15    0.62    0.34
  10  -6 -15    0.78    0.44
 -10  -6  15    0.82    0.88
 -12   6  17   -0.24    0.30
 -12   6  17    0.40    0.24
  12   6 -17    0.05    0.33
  12   6 -17    0.11    0.29
 -14   6  19    0.17    0.38
 -14   6  19   -0.11    0.23
  14   6 -19    0.02    0.32
  14   6 -19   -0.06    0.41
  13   7  -8   -0.19    0.34
  13   7  -8    0.25    0.33
 -13   7   8    0.30    0.29
 -13   7   8    0.15    0.39
 -13   7   8    0.11    0.31
  13  -7  -8    0.20    0.49
  11   7  -6    1.17    0.39
  11   7  -6    1.64    0.39
 -11   7   6    1.88    0.34
 -11   7   6    1.05    0.32
 -11   7   6    1.02    0.37
  11  -7  -6    0.92    0.52
  -9   7   4    0.38    0.24
  -9   7   4    0.88    0.24
  -9   7   4    0.55    0.28
   9   7  -4    1.26    0.35
   9   7  -4    1.29    0.34
   9  -7  -4    1.06    0.52
  -9  -7   4    0.64    0.90
  -7   7   2    0.20    0.15
   7   7  -2    0.25    0.24
  -7   7   2    0.25    0.13
   7   7  -2   -0.17    0.23
  -7   7   2    0.24    0.22
  -7   7   2    0.37    0.20
  -7   7   2    0.42    0.19
  -7  -7   2   -0.44    0.79
   7  -7  -2   -0.12    0.46
   5   7   0    0.51    0.23
   5   7   0    0.51    0.19
   5   7   0    0.16    0.22
   5  -7   0    0.45    0.50
  -5  -7   0    0.06    0.69
   3   7   2   27.62    0.83
   3   7   2   28.08    0.86
   3   7   2   27.31    0.78
   3   7   2   28.15    0.79
   3  -7   2   27.33    1.48
  -3  -7  -2   29.17    1.57
   1   7   4    8.34    0.34
   1   7   4    8.17    0.36
   1  -7   4    9.42    0.99
  -1  -7  -4    7.27    0.94
   1   7  -6    0.18    0.12
  -1  -7   6    0.10    0.53
   1  -7  -6    0.76    0.56
   3   7  -8    1.21    0.21
   3   7  -8    1.13    0.18
   3   7  -8    1.12    0.22
   3   7  -8    1.00    0.21
  -3   7   8    1.13    0.16
   3  -7  -8    1.80    0.59
  -3  -7   8    1.20    0.67
   5   7 -10    2.79    0.33
   5   7 -10    2.53    0.31
  -5   7  10    2.72    0.25
   5   7 -10    2.45    0.32
  -5   7  10    2.41    0.27
   5  -7 -10    2.76    0.64
  -5  -7  10    3.06    0.78
   7   7 -12    5.49    0.48
  -7   7  12    4.53    0.37
  -7   7  12    4.65    0.39
   7   7 -12    5.44    0.49
  -7   7  12    4.50    0.35
  -7   7  12    4.56    0.38
  -7  -7  12    5.77    0.97
   7  -7 -12    4.63    0.75
  -9   7  14   -0.23    0.29
   9   7 -14   -0.12    0.27
   9   7 -14    0.16    0.33
  -9   7  14    0.19    0.22
  -9   7  14    0.38    0.24
   9  -7 -14    0.43    0.49
  -9  -7  14    0.04    0.80
  11   7 -16    0.27    0.36
 -11   7  16    0.56    0.27
 -11   7  16    1.33    0.41
 -11   7  16    0.39    0.30
  11   7 -16    0.09    0.31
  11  -7 -16    0.03    0.47
 -13   7  18    0.95    0.40
 -13   7  18    1.84    0.38
  13   7 -18    1.19    0.45
  13   7 -18    1.44    0.42
  10   8  -5    2.50    0.45
 -10   8   5    2.49    0.33
 -10   8   5    2.65    0.35
 -10   8   5    1.95    0.39
  10  -8  -5    2.30    0.70
 -10  -8   5   -1.17    1.03
  -8   8   3    0.63    0.21
   8   8  -3    1.19    0.35
  -8   8   3    0.64    0.28
  -8   8   3    0.37    0.19
   8   8  -3    0.22    0.29
   8  -8  -3    1.05    0.63
  -8  -8   3    0.87    0.94
   6   8  -1    0.24    0.26
   6   8  -1    0.56    0.26
   6  -8  -1    0.54    0.56
  -6  -8   1   -1.56    0.76
   4   8   1    0.08    0.19
   4   8   1   -0.21    0.19
   4  -8   1    0.59    0.59
  -4  -8  -1   -0.36    0.70
   2   8   3    0.48    0.18
   2   8   3    0.33    0.15
   2  -8   3    1.26    0.64
  -2  -8  -3   -0.94    0.61
   0  -8   5    7.66    1.01
   0  -8  -5    7.52    1.02
   2   8  -7    0.10    0.15
  -2  -8   7   -0.61    0.62
   2  -8  -7   -0.12    0.54
   4   8  -9    1.36    0.26
   4   8  -9    1.63    0.28
   4  -8  -9    1.22    0.64
  -4  -8   9    0.72    0.72
   6   8 -11    2.81    0.37
  -6   8  11    1.85    0.24
   6   8 -11    1.42    0.33
  -6   8  11    2.10    0.29
  -6   8  11    1.67    0.23
  -6   8  11    1.70    0.25
   6  -8 -11    2.01    0.67
  -6  -8  11    1.59    0.85
  -8   8  13    2.66    0.39
   8   8 -13    2.57    0.44
   8   8 -13    3.20    0.44
  -8   8  13    3.08    0.35
  -8   8  13    3.06    0.33
  -8  -8  13    2.69    1.03
   8  -8 -13    2.69    0.72
   3   9   2   -0.07    0.17
   3   9   2    0.22    0.22
   3  -9   2   -0.11    0.66
  -3  -9  -2    0.64    0.85
   1  -9   4   -0.82    0.68
  -1  -9  -4   -0.73    0.71
  -1  -9   6    1.70    0.88
   1  -9  -6    1.56    0.81
   3   9  -8    0.13    0.25
   3   9  -8    0.42    0.19
   3   9  -8    0.77    0.25
  -3  -9   8    1.73    0.89
   3  -9  -8   -0.04    0.68
  20   0 -14    0.60    0.38
 -20   0  14    0.17    0.31
 -18   0  12    0.47    0.38
  18   0 -12    0.20    0.33
 -18   0  12    0.35    0.30
 -16   0  10    3.10    0.48
  16   0 -10    3.67    0.47
 -16   0  10    3.56    0.58
 -16   0  10    4.74    0.52
 -14   0   8    3.26    0.41
  14   0  -8    3.48    0.44
 -14   0   8    2.34    0.41
 -14   0   8    2.98    0.50
 -12   0   6    4.91    0.54
 -12   0   6    4.26    0.42
  12   0  -6    4.67    0.42
 -12   0   6    4.70    0.45
 -12   0   6    4.70    0.54
  12   0  -6    4.95    0.46
 -10   0   4   13.75    0.72
 -10   0   4   12.33    0.57
  10   0  -4   13.13    0.57
 -10   0   4   13.10    0.70
  10   0  -4   13.18    0.58
 -10   0   4   12.31    0.55
   8   0  -2    3.31    0.31
  -8   0   2    3.53    0.39
  -8   0   2    3.06    0.29
  -8   0   2    3.23    0.31
   8   0  -2    2.59    0.34
  -8   0   2    2.93    0.36
   8   0  -2    3.07    0.32
  -8   0   2    3.06    0.34
  -8   0   2    2.99    0.36
  -6   0   0    2.44    0.29
   6   0   0    2.01    0.27
  -6   0   0    2.57    0.27
  -6   0   0    2.00    0.25
  -6   0   0    2.17    0.22
  -6   0   0    1.91    0.26
   4   0   2   90.57    2.22
  -4   0  -2   87.23    2.22
  -4   0  -2   91.56    2.31
  -4   0  -2   89.18    2.22
  -4   0  -2   91.53    2.23
   2   0  -8   23.88    0.69
   2   0  -8   23.23    0.67
  -2   0   8   23.89    0.69
  -2   0   8   23.72    0.68
   4   0 -10   77.41    1.94
  -4   0  10   77.63    1.94
  -4   0  10   68.33    1.91
   4   0 -10   79.13    1.95
  -4   0  10   76.41    1.94
  -6   0  12   11.28    0.54
  -6   0  12   11.13    0.54
  -6   0  12   10.22    0.52
  -6   0  12   11.82    0.46
   6   0 -12   11.57    0.54
   6   0 -12   11.59    0.55
  -6   0  12   10.43    0.54
   6   0 -12   11.77    0.46
  -6   0  12   11.23    0.52
  -8   0  14   31.72    1.09
  -8   0  14   31.64    0.93
  -8   0  14   30.40    0.94
  -8   0  14   31.09    1.11
  -8   0  14   30.33    1.08
   8   0 -14   31.58    1.12
  -8   0  14   31.18    1.14
   8   0 -14   31.67    0.92
   8   0 -14   30.69    0.94
   8   0 -14   31.34    1.07
 -10   0  16   -0.20    0.15
 -10   0  16    0.06    0.18
 -10   0  16   -0.02    0.16
  10   0 -16    0.00    0.19
 -10   0  16    0.00    0.19
  10   0 -16   -0.25    0.17
 -12   0  18    9.90    0.58
 -12   0  18   10.72    0.72
  12   0 -18    8.97    0.57
 -12   0  18    8.13    0.53
  12   0 -18    9.93    0.54
  14   0 -20   28.91    1.04
 -14   0  20   29.16    1.12
 -14   0  20   27.50    1.06
 -16   0  22    0.30    0.27
 -16   0  22    0.29    0.33
  16   0 -22    0.04    0.29
 -18   0  24    3.88    0.53
  18   0 -24    4.72    0.55
 -20   0  26    0.46    0.36
  20   0 -26    0.78    0.40
  21   1 -15    0.01    0.38
 -21   1  15   -0.13    0.32
 -21   1  15    0.95    0.45
 -21  -1  15    0.70    0.38
  19   1 -13    2.01    0.47
 -19   1  13    1.82    0.48
 -19   1  13    2.67    0.47
 -19  -1  13    2.51    0.45
  19  -1 -13    1.36    0.39
  17   1 -11    0.57    0.36
 -17   1  11    2.17    0.44
 -17   1  11    1.69    0.38
 -17  -1  11    1.47    0.37
  17  -1 -11    1.13    0.33
  15   1  -9    0.10    0.34
 -15   1   9    0.52    0.29
  15   1  -9    0.38    0.31
 -15   1   9    0.33    0.28
 -15   1   9    0.31    0.28
  15  -1  -9    0.01    0.26
 -15  -1   9   -0.13    0.24
 -15  -1   9   -0.02    0.29
 -13   1   7    1.41    0.36
  13   1  -7    1.87    0.36
 -13   1   7    2.00    0.34
 -13   1   7    1.49    0.38
  13   1  -7    2.03    0.38
 -13   1   7    1.76    0.33
 -13  -1   7    1.40    0.33
 -13  -1   7    1.80    0.41
 -13  -1   7    1.23    0.29
  13  -1  -7    1.68    0.32
  11   1  -5    3.09    0.36
 -11   1   5    2.48    0.31
 -11   1   5    2.64    0.37
  11   1  -5    2.05    0.32
 -11   1   5    2.35    0.38
 -11   1   5    2.08    0.31
 -11   1   5    2.43    0.38
 -11  -1   5    2.63    0.31
 -11  -1   5    2.26    0.31
 -11  -1   5    2.10    0.36
  11  -1  -5    2.55    0.30
  -9   1   3   11.37    0.60
   9   1  -3   10.04    0.50
   9   1  -3   10.58    0.50
  -9   1   3   10.96    0.60
  -9   1   3   10.48    0.60
  -9   1   3   11.12    0.50
  -9   1   3   10.47    0.56
  -9   1   3   11.57    0.50
  -9  -1   3   10.38    0.61
  -9  -1   3   11.44    0.52
  -9  -1   3   10.85    0.48
  -9  -1   3   11.89    0.65
   9  -1  -3   10.04    0.44
  -9  -1   3   10.33    0.59
  -7   1   1   21.78    0.84
  -7   1   1   23.99    0.86
   7   1  -1   23.48    0.86
   7   1  -1   23.38    0.85
   7   1  -1   23.09    0.73
  -7   1   1   23.66    0.83
  -7   1   1   23.33    0.83
  -7   1   1   24.13    0.72
  -7  -1   1   23.57    0.71
  -7  -1   1   22.41    0.73
  -7  -1   1   24.16    0.84
  -7  -1   1   24.04    0.90
   7  -1  -1   23.97    0.80
  -7  -1   1   23.22    0.84
  -7  -1   1   22.65    0.86
  -5   1  -1    1.31    0.16
  -5   1  -1    1.45    0.23
   5   1   1    1.11    0.22
  -5   1  -1    1.33    0.20
  -5   1  -1    0.90    0.17
   5   1   1    1.44    0.19
  -5   1  -1    1.64    0.21
   5   1   1    1.43    0.24
  -5  -1  -1    0.90    0.18
   5  -1   1    1.69    0.21
  -5  -1  -1    1.15    0.21
   5  -1   1    1.37    0.19
  -5  -1  -1    1.15    0.22
  -5  -1  -1    0.91    0.20
  -3   1  -3   75.60    1.85
   3   1   3   76.52    1.88
   3   1   3   75.60    1.88
  -3   1  -3   76.93    1.90
  -3   1  -3   76.43    1.85
  -3   1  -3   76.36    1.85
   3  -1   3   76.71    1.82
  -3  -1  -3   74.73    1.87
  -3  -1  -3   74.15    1.95
   3  -1   3   76.53    1.83
  -3  -1  -3   75.28    1.87
  -1   1  -5   93.76    2.41
  -1   1  -5  110.21    2.42
  -1   1  -5   89.19    2.40
   1   1   5   88.78    2.44
   1   1   5  108.25    2.45
   1   1   5  108.16    2.44
  -1   1  -5  102.31    2.48
  -1   1  -5  108.08    2.42
  -1  -1  -5  108.34    2.44
   1  -1   5  107.63    2.39
   1  -1   5  110.07    2.39
   1  -1   5  111.03    2.51
  -1  -1  -5  106.09    2.54
  -1  -1  -5  109.03    2.44
  -1   1   7  284.53    6.53
   1   1  -7  283.58    6.44
  -1   1   7  279.69    6.44
   1   1  -7  285.15    6.44
  -1   1   7  285.35    6.52
   1   1  -7  284.12    6.53
  -1   1   7  285.84    6.44
   1   1  -7  281.83    6.52
   1  -1  -7  291.21    6.51
  -1  -1   7  283.74    6.73
   1  -1  -7  289.80    6.51
  -1  -1   7  283.14    6.51
  -1  -1   7  289.36    6.51
   1  -1  -7  288.93    6.51
  -3   1   9   72.88    1.81
  -3   1   9   71.33    1.81
  -3   1   9   72.80    1.80
   3   1  -9   70.97    1.81
  -3   1   9   72.25    1.81
  -3   1   9   73.62    1.81
   3   1  -9   73.05    1.83
   3   1  -9   72.12    1.82
  -3  -1   9   71.36    1.80
   3  -1  -9   70.86    1.78
   3  -1  -9   74.45    1.79
  -3  -1   9   71.27    1.80
  -3  -1   9   71.55    1.89
   5   1 -11    8.98    0.38
   5   1 -11    8.51    0.44
  -5   1  11    8.92    0.44
   5   1 -11    8.70    0.44
   5   1 -11    8.76    0.44
  -5   1  11    8.41    0.36
  -5   1  11    8.09    0.42
  -5   1  11    8.76    0.44
   5   1 -11    8.58    0.45
   5  -1 -11    8.82    0.43
  -5  -1  11    8.85    0.45
   5  -1 -11    8.49    0.42
  -5  -1  11    9.11    0.45
   5  -1 -11    7.43    0.40
  -5  -1  11    8.32    0.44
  -5  -1  11    8.74    0.46
   7   1 -13    3.36    0.36
   7   1 -13    3.86    0.33
  -7   1  13    3.66    0.38
  -7   1  13    2.83    0.33
  -7   1  13    3.50    0.36
   7   1 -13    3.37    0.36
   7   1 -13    3.57    0.31
  -7   1  13    3.14    0.29
  -7  -1  13    3.72    0.33
  -7  -1  13    3.63    0.36
   7  -1 -13    3.49    0.36
   7  -1 -13    2.94    0.26
  -7  -1  13    3.13    0.37
  -7  -1  13    3.06    0.35
  -7  -1  13    3.59    0.30
  -7  -1  13    3.89    0.40
   7  -1 -13    3.09    0.35
  -9   1  15    1.12    0.27
  -9   1  15    1.66    0.31
   9   1 -15    0.47    0.21
  -9   1  15    0.82    0.21
   9   1 -15    0.96    0.23
  -9   1  15    0.79    0.21
  -9  -1  15    1.61    0.26
  -9  -1  15    0.90    0.26
   9  -1 -15    0.88    0.22
   9  -1 -15    1.12    0.23
  -9  -1  15    0.85    0.21
  11   1 -17    1.00    0.27
 -11   1  17    0.97    0.28
 -11   1  17    1.08    0.28
  11   1 -17    1.04    0.28
  11   1 -17    0.70    0.28
 -11   1  17    1.17    0.27
  11  -1 -17    0.68    0.24
 -11  -1  17    0.81    0.29
 -11  -1  17    0.74    0.25
 -11  -1  17    0.91    0.26
  13   1 -19    4.38    0.48
 -13   1  19    4.98    0.59
 -13   1  19    4.89    0.50
 -13   1  19    3.86    0.44
  13   1 -19    5.20    0.52
 -13  -1  19    4.51    0.49
 -13  -1  19    3.11    0.49
  13  -1 -19    4.72    0.44
 -13  -1  19    3.99    0.44
  15   1 -21    0.48    0.36
 -15   1  21    0.70    0.34
  15   1 -21    0.15    0.30
 -15   1  21    0.63    0.29
 -15  -1  21    0.92    0.32
  15  -1 -21    0.02    0.28
 -17   1  23    4.26    0.53
 -17   1  23    4.46    0.57
  17   1 -23    4.54    0.56
 -17  -1  23    5.70    0.58
  17  -1 -23    5.78    0.54
 -19   1  25   -0.42    0.27
 -19   1  25    0.06    0.39
  19   1 -25    0.21    0.35
 -19  -1  25    0.18    0.34
  19  -1 -25   -0.37    0.33
  20   2 -14    0.46    0.41
 -20   2  14    0.91    0.44
 -20   2  14    0.66    0.36
 -20  -2  14    1.24    0.42
  18   2 -12    0.26    0.41
  18   2 -12    0.23    0.35
 -18   2  12   -0.11    0.29
 -18   2  12    0.08    0.27
 -18  -2  12    0.26    0.31
  16   2 -10    0.45    0.33
 -16   2  10    0.40    0.28
 -16   2  10    0.11    0.31
  16   2 -10    0.50    0.36
 -16   2  10    0.24    0.26
 -16  -2  10    0.82    0.30
  16  -2 -10    0.07    0.55
 -14   2   8   -0.16    0.22
 -14   2   8    0.00    0.23
  14   2  -8    0.35    0.32
 -14   2   8    0.46    0.30
  14   2  -8    0.18    0.31
 -14  -2   8    0.21    0.29
 -14  -2   8    0.21    0.26
  12   2  -6    0.12    0.26
  12   2  -6    0.14    0.26
 -12   2   6   -0.11    0.18
 -12   2   6    0.03    0.32
 -12   2   6   -0.14    0.18
 -12   2   6    0.00    0.21
 -12  -2   6    0.32    0.23
 -12  -2   6    0.09    0.23
  12  -2  -6    0.16    0.20
 -10   2   4    0.78    0.25
  10   2  -4    0.72    0.24
  10   2  -4    0.50    0.26
 -10   2   4    1.41    0.32
 -10   2   4    0.70    0.21
 -10   2   4    1.19    0.23
  10   2  -4    0.79    0.26
 -10   2   4    0.66    0.20
 -10  -2   4    0.34    0.19
 -10  -2   4    0.35    0.22
  10  -2  -4    1.24    0.42
  10  -2  -4    0.89    0.18
  -8   2   2   10.19    0.54
   8   2  -2   10.93    0.62
  -8   2   2   11.14    0.57
   8   2  -2   10.60    0.51
  -8   2   2   10.33    0.53
  -8   2   2   11.15    0.58
  -8   2   2   11.21    0.52
   8   2  -2   10.15    0.49
  -8   2   2   10.51    0.47
  -8   2   2   10.92    0.56
   8   2  -2   10.97    0.57
  -8  -2   2   11.08    0.46
  -8  -2   2   11.44    0.61
   8  -2  -2   11.14    0.67
  -6   2   0    0.36    0.15
  -6   2   0    0.37    0.14
  -6   2   0   -0.06    0.21
  -6   2   0   -0.05    0.16
   6   2   0    0.51    0.19
   6   2   0   -0.41    0.20
   6   2   0    0.36    0.24
  -6   2   0   -0.07    0.17
  -6   2   0   -0.04    0.21
  -6  -2   0    0.33    0.18
   6  -2   0    0.94    0.31
  -6  -2   0    0.22    0.22
  -6  -2   0    0.27    0.22
   4   2   2    8.03    0.33
   4   2   2    8.25    0.40
  -4   2  -2    8.47    0.35
   4   2   2    7.65    0.39
  -4   2  -2    8.67    0.36
   4   2   2    8.47    0.39
  -4   2  -2    8.32    0.34
   4  -2   2    8.82    0.54
  -4  -2  -2    9.68    0.66
  -4  -2  -2    8.19    0.41
  -2   2  -4    8.41    0.30
   2   2   4    9.17    0.35
   2   2   4    9.11    0.34
  -2   2  -4    9.23    0.31
   2   2   4    9.12    0.35
   2   2   4    9.73    0.35
  -2  -2  -4    8.60    0.36
   0   2   6   52.16    1.27
   0   2  -6   50.90    1.25
   0   2   6   51.86    1.22
   0   2   6   53.32    1.23
   0   2   6   50.51    1.27
   0   2  -6   52.61    1.25
   0  -2   6   50.66    1.24
  -2   2   8   23.88    0.69
  -2   2   8   23.18    0.65
   2   2  -8   23.36    0.64
   2   2  -8   23.59    0.70
  -2   2   8   24.61    0.66
   2   2  -8   23.91    0.68
   2   2  -8   24.05    0.68
   2   2  -8   24.66    0.71
  -2   2   8   23.88    0.69
  -2  -2   8   24.84    0.72
  -4   2  10    0.23    0.11
   4   2 -10    0.16    0.18
  -4   2  10    0.24    0.14
  -4   2  10    0.39    0.11
   4   2 -10   -0.25    0.13
  -4   2  10    0.18    0.15
   4   2 -10    0.14    0.13
   4   2 -10    0.13    0.12
  -4   2  10    0.19    0.11
   4   2 -10    0.18    0.12
  -4  -2  10    0.29    0.15
  -4  -2  10   -0.02    0.08
  -6   2  12    1.60    0.27
  -6   2  12    2.44    0.29
   6   2 -12    1.27    0.26
   6   2 -12    1.60    0.27
   6   2 -12    1.70    0.29
  -6   2  12    1.96    0.22
   6   2 -12    1.75    0.23
   6   2 -12    2.22    0.30
  -6   2  12    1.89    0.25
  -6   2  12    1.83    0.26
  -6  -2  12    1.67    0.28
  -6  -2  12    1.52    0.24
   8   2 -14   44.07    1.40
   8   2 -14   44.35    1.22
   8   2 -14   42.85    1.23
  -8   2  14   44.42    1.21
  -8   2  14   43.21    1.40
   8   2 -14   43.49    1.32
  -8   2  14   42.69    1.27
  -8   2  14   44.40    1.37
  -8  -2  14   42.89    1.47
   8  -2 -14   43.85    1.07
   8  -2 -14   45.40    1.43
  -8  -2  14   43.78    1.15
 -10   2  16    3.61    0.43
 -10   2  16    3.57    0.42
  10   2 -16    3.01    0.37
  10   2 -16    3.13    0.43
  10   2 -16    3.48    0.39
 -10   2  16    3.79    0.37
 -10   2  16    3.58    0.36
 -10  -2  16    3.22    0.34
 -10  -2  16    3.31    0.44
  10  -2 -16    3.70    0.31
  10  -2 -16    4.18    0.51
 -12   2  18    2.87    0.46
  12   2 -18    3.60    0.44
 -12   2  18    2.71    0.37
  12   2 -18    2.09    0.42
 -12   2  18    3.10    0.38
  12   2 -18    2.74    0.40
 -12   2  18    2.73    0.44
 -12  -2  18    2.55    0.46
  12  -2 -18    2.25    0.31
 -12  -2  18    2.59    0.35
 -14   2  20    2.38    0.40
  14   2 -20    3.92    0.48
 -14   2  20    2.23    0.38
  14   2 -20    2.46    0.44
 -14   2  20    4.01    0.58
 -14  -2  20    2.88    0.40
 -16   2  22    0.18    0.29
  16   2 -22    0.01    0.29
 -16   2  22   -0.10    0.24
  16   2 -22    0.02    0.35
 -16  -2  22   -0.13    0.27
 -18   2  24    0.85    0.36
 -18   2  24    0.97    0.41
  18   2 -24    1.34    0.45
  18   2 -24    0.30    0.35
 -18  -2  24    1.29    0.39
  19   3 -13    1.01    0.41
  19   3 -13    0.17    0.45
 -19   3  13    0.25    0.34
  17   3 -11    0.99    0.38
  17   3 -11    0.37    0.38
 -17   3  11    0.56    0.31
 -17  -3  11    0.69    0.33
  15   3  -9   -0.29    0.28
 -15   3   9    0.20    0.23
  15   3  -9   -0.07    0.29
 -15   3   9    0.45    0.31
  15  -3  -9    0.33    0.47
 -15  -3   9    0.35    0.26
 -13   3   7    0.44    0.28
  13   3  -7    0.85    0.32
 -13   3   7    0.49    0.24
 -13   3   7    0.43    0.36
  13   3  -7    0.08    0.30
  13  -3  -7    0.96    0.52
 -13  -3   7    0.46    0.27
 -13  -3   7    1.02    0.37
  11   3  -5    5.42    0.50
 -11   3   5    5.68    0.50
 -11   3   5    6.76    0.45
  11   3  -5    5.98    0.52
 -11   3   5    6.43    0.58
  11   3  -5    5.56    0.58
 -11   3   5    6.73    0.59
 -11  -3   5    5.69    0.39
 -11  -3   5    5.85    0.61
  11  -3  -5    6.19    0.70
  -9   3   3    1.88    0.32
   9   3  -3    1.36    0.28
   9   3  -3    2.03    0.34
  -9   3   3    1.25    0.33
   9   3  -3    2.04    0.31
  -9   3   3    1.58    0.32
  -9   3   3    1.84    0.28
  -9   3   3    1.90    0.25
  -9   3   3    1.41    0.27
   9  -3  -3    1.76    0.46
  -9  -3   3    1.83    0.23
  -9  -3   3    1.36    0.31
   7   3  -1    3.85    0.36
  -7   3   1    3.45    0.34
  -7   3   1    3.74    0.25
   7   3  -1    3.17    0.33
   7   3  -1    4.11    0.34
   7   3  -1    3.36    0.38
  -7   3   1    3.63    0.31
  -7   3   1    3.37    0.32
  -7   3   1    3.70    0.33
   7   3  -1    3.60    0.38
  -7   3   1    3.46    0.29
  -7   3   1    3.67    0.32
   7  -3  -1    2.69    0.45
  -7  -3   1    3.75    0.40
   5   3   1   31.50    0.87
   5   3   1   30.36    0.83
  -5   3  -1   30.07    0.86
   5   3   1   32.82    0.98
   5   3   1   30.53    0.96
  -5   3  -1   31.34    0.92
  -5   3  -1   31.15    0.87
  -5   3  -1   31.48    0.77
   5   3   1   30.25    0.91
  -5   3  -1   30.30    0.84
   5   3   1   29.79    0.98
  -5   3  -1   31.57    0.76
  -5  -3  -1   30.63    1.01
   5  -3   1   31.60    1.18
  -5  -3  -1   29.37    1.23
  -3   3  -3    0.04    0.08
   3   3   3    0.11    0.13
   3   3   3    0.20    0.13
   3   3   3    0.21    0.14
   3   3   3   -0.02    0.12
  -3   3  -3    0.10    0.07
   3   3   3    0.12    0.09
  -3   3  -3    0.08    0.10
  -3  -3  -3    0.11    0.16
  -3  -3  -3   -0.02    0.32
   3  -3   3   -0.03    0.25
  -1   3  -5    2.66    0.14
   1   3   5    2.87    0.19
   1   3   5    2.65    0.19
   1   3   5    2.79    0.18
  -1   3  -5    2.67    0.14
  -1  -3  -5    2.52    0.40
   1  -3   5    2.60    0.36
  -1   3   7   16.35    0.45
   1   3  -7   16.87    0.51
  -1   3   7   16.42    0.50
   1   3  -7   16.01    0.49
  -1   3   7   15.60    0.49
   1   3  -7   16.39    0.46
  -1  -3   7   16.18    0.46
  -1  -3   7   15.68    0.74
  -1  -3   7   16.16    0.46
   1  -3  -7   15.36    0.74
  -3   3   9    4.02    0.24
  -3   3   9    3.85    0.22
   3   3  -9    4.50    0.27
  -3   3   9    3.80    0.19
   3   3  -9    3.52    0.27
  -3   3   9    3.54    0.22
   3   3  -9    4.00    0.26
  -3   3   9    3.96    0.24
  -3   3   9    3.77    0.20
  -3   3   9    3.67    0.25
   3   3  -9    3.63    0.27
   3   3  -9    3.74    0.27
   3   3  -9    3.86    0.27
   3  -3  -9    3.97    0.41
  -3  -3   9    4.93    0.48
  -3  -3   9    3.71    0.31
  -5   3  11    0.63    0.18
  -5   3  11    0.74    0.18
   5   3 -11    0.50    0.20
   5   3 -11    0.52    0.21
   5   3 -11    0.57    0.20
  -5   3  11    0.18    0.12
  -5   3  11    0.48    0.17
   5   3 -11    0.35    0.15
  -5   3  11    0.53    0.12
  -5   3  11    0.41    0.17
   5   3 -11    0.50    0.18
  -5  -3  11    0.60    0.39
  -5  -3  11    0.35    0.19
   5  -3 -11    0.34    0.27
  -7   3  13    0.33    0.23
  -7   3  13    0.06    0.22
   7   3 -13   -0.03    0.20
  -7   3  13    0.10    0.17
   7   3 -13    0.11    0.19
  -7   3  13    0.04    0.12
   7   3 -13    0.37    0.18
  -7   3  13   -0.12    0.18
  -7   3  13    0.08    0.16
   7   3 -13   -0.16    0.20
  -7   3  13   -0.05    0.13
  -7  -3  13    0.03    0.19
  -7  -3  13   -0.30    0.48
   7  -3 -13   -0.38    0.24
  -9   3  15   16.19    0.69
   9   3 -15   15.02    0.73
  -9   3  15   15.13    0.70
   9   3 -15   14.15    0.64
  -9   3  15   14.57    0.61
   9   3 -15   15.19    0.66
  -9   3  15   15.13    0.74
  -9   3  15   13.66    0.63
  -9   3  15   14.08    0.72
  -9  -3  15   15.57    0.53
  -9  -3  15   13.96    0.80
   9  -3 -15   15.09    0.85
 -11   3  17    0.26    0.24
  11   3 -17    0.15    0.32
  11   3 -17   -0.10    0.23
  11   3 -17    0.39    0.29
 -11   3  17    0.06    0.19
 -11   3  17   -0.03    0.30
 -11  -3  17    0.14    0.22
 -11  -3  17    0.71    0.30
  13   3 -19    4.09    0.48
 -13   3  19    4.35    0.56
 -13   3  19    3.26    0.51
  13   3 -19    4.22    0.51
 -13   3  19    3.40    0.43
  13   3 -19    4.31    0.59
 -13  -3  19    3.80    0.58
 -13  -3  19    3.50    0.41
  15   3 -21    1.40    0.41
 -15   3  21    1.75    0.42
  15   3 -21    0.95    0.36
 -15   3  21    1.10    0.34
 -15  -3  21    1.21    0.33
  17   3 -23    0.78    0.38
 -17   3  23    0.28    0.30
  17   3 -23    0.40    0.39
 -19   3  25    0.91    0.40
  19   3 -25    0.53    0.41
  19   3 -25    0.47    0.44
 -18   4  12   -0.14    0.28
  18   4 -12   -0.20    0.34
  18   4 -12   -0.06    0.39
  16   4 -10    1.48    0.43
 -16   4  10    0.61    0.42
 -16   4  10    1.07    0.33
  16   4 -10    1.37    0.41
  16  -4 -10    1.65    0.58
 -14   4   8    0.08    0.23
  14   4  -8    0.31    0.31
 -14   4   8    0.06    0.25
 -14   4   8    0.25    0.33
  14  -4  -8   -0.31    0.45
  12   4  -6   -0.09    0.33
 -12   4   6    0.52    0.33
 -12   4   6    0.22    0.25
  12   4  -6    0.45    0.27
 -12   4   6    0.15    0.22
 -12   4   6    0.02    0.20
  12  -4  -6    0.32    0.45
 -12  -4   6    0.21    0.31
 -10   4   4    0.33    0.34
 -10   4   4    0.35    0.33
 -10   4   4    0.23    0.29
 -10   4   4    0.32    0.19
 -10   4   4    0.12    0.17
 -10   4   4    0.03    0.21
  10   4  -4   -0.19    0.28
  10   4  -4    0.37    0.25
 -10  -4   4    0.23    0.28
  10  -4  -4    0.48    0.45
  -8   4   2    6.57    0.41
   8   4  -2    5.31    0.39
  -8   4   2    5.93    0.37
  -8   4   2    5.70    0.45
  -8   4   2    5.39    0.31
  -8   4   2    5.66    0.41
   8   4  -2    5.87    0.52
   8   4  -2    7.01    0.53
  -8   4   2    5.25    0.40
   8   4  -2    5.10    0.43
  -8   4   2    5.38    0.43
   8   4  -2    6.12    0.44
  -8   4   2    5.15    0.39
   8  -4  -2    5.94    0.68
  -8  -4   2    4.85    0.51
  -6   4   0    0.82    0.18
   6   4   0    0.87    0.26
  -6   4   0    0.87    0.20
  -6   4   0    0.80    0.20
  -6   4   0    1.02    0.20
   6   4   0    0.74    0.26
   6   4   0    1.18    0.24
  -6   4   0    0.74    0.18
   6   4   0    0.98    0.24
   6   4   0    1.26    0.21
  -6   4   0    0.91    0.17
   6   4   0    0.77    0.20
   6   4   0    1.06    0.25
   6  -4   0    0.80    0.40
  -6  -4   0    1.13    0.26
  -6  -4   0    1.02    0.52
   4   4   2    0.66    0.17
   4   4   2    0.71    0.18
   4   4   2    0.64    0.12
   4   4   2    0.57    0.15
   4   4   2    0.44    0.17
   4   4   2    0.53    0.19
  -4   4  -2    0.65    0.12
  -4   4  -2    0.63    0.14
  -4   4  -2    0.38    0.09
   4   4   2    0.28    0.15
  -4   4  -2    0.75    0.13
  -4  -4  -2    0.64    0.19
  -4  -4  -2    0.49    0.41
   4  -4   2    1.24    0.36
   2   4   4    0.58    0.12
   2   4   4    0.41    0.11
   2   4   4    0.47    0.11
  -2   4  -4    0.57    0.07
   2   4   4    0.37    0.10
   2   4   4    0.71    0.13
  -2  -4  -4    0.48    0.38
   2  -4   4    0.31    0.31
   0   4  -6   45.11    1.08
   0   4  -6   43.68    1.00
   0   4   6   43.11    1.03
   0   4   6   44.22    0.98
   0   4   6   42.83    1.04
   0   4   6   43.02    1.12
   0   4   6   43.56    1.12
   0   4  -6   43.04    0.99
   0   4  -6   43.81    1.07
   0  -4  -6   44.99    1.56
   0  -4   6   44.97    1.54
   2   4  -8   17.34    0.54
  -2   4   8   18.85    0.53
  -2   4   8   17.58    0.56
  -2   4   8   19.28    0.49
   2   4  -8   18.17    0.59
   2   4  -8   18.08    0.60
  -2   4   8   17.44    0.52
   2   4  -8   18.60    0.52
  -2   4   8   18.58    0.57
   2   4  -8   18.04    0.52
  -2  -4   8   17.30    0.90
   2  -4  -8   19.87    0.92
  -4   4  10   13.39    0.48
   4   4 -10   14.02    0.44
  -4   4  10   13.84    0.42
   4   4 -10   14.21    0.55
   4   4 -10   13.32    0.55
   4   4 -10   13.77    0.49
  -4   4  10   14.03    0.42
  -4   4  10   13.40    0.52
  -4   4  10   14.18    0.49
   4   4 -10   13.73    0.50
   4   4 -10   14.62    0.58
  -4   4  10   14.04    0.46
   4   4 -10   12.84    0.53
  -4   4  10   14.36    0.48
   4  -4 -10   14.75    0.81
  -4  -4  10   13.61    0.59
  -4  -4  10   13.57    0.84
  -6   4  12    6.01    0.39
   6   4 -12    5.79    0.41
  -6   4  12    5.39    0.36
  -6   4  12    5.95    0.29
   6   4 -12    5.89    0.43
  -6   4  12    5.97    0.39
   6   4 -12    6.04    0.47
   6   4 -12    5.63    0.41
  -6   4  12    5.87    0.34
   6   4 -12    5.91    0.44
  -6   4  12    6.61    0.36
   6   4 -12    5.80    0.37
   6   4 -12    5.46    0.41
  -6   4  12    5.82    0.40
  -6   4  12    5.57    0.37
  -6  -4  12    6.13    0.70
  -6  -4  12    5.71    0.45
   6  -4 -12    5.20    0.58
   8   4 -14   44.41    1.47
  -8   4  14   44.27    1.24
  -8   4  14   44.04    1.24
  -8   4  14   42.81    1.30
   8   4 -14   44.93    1.27
  -8   4  14   42.16    1.39
  -8   4  14   44.71    1.22
   8   4 -14   45.40    1.32
  -8   4  14   44.20    1.39
   8   4 -14   44.17    1.37
  -8  -4  14   47.01    1.59
  -8  -4  14   42.50    1.72
   8  -4 -14   44.11    1.63
 -10   4  16   11.78    0.61
 -10   4  16   12.25    0.67
 -10   4  16   12.40    0.69
  10   4 -16   11.70    0.63
  10   4 -16   11.55    0.72
 -10   4  16   11.87    0.58
 -10   4  16   11.69    0.67
  10   4 -16   11.18    0.73
 -10  -4  16   11.64    0.79
  10  -4 -16   10.59    0.79
  12   4 -18    0.18    0.32
 -12   4  18   -0.15    0.33
  12   4 -18    0.00    0.27
 -12   4  18    0.41    0.23
  12   4 -18    0.58    0.30
 -12   4  18    0.36    0.25
 -12  -4  18   -0.09    0.29
  14   4 -20   -0.09    0.32
  14   4 -20    0.31    0.32
 -14   4  20   -0.24    0.35
 -14   4  20    0.06    0.24
  16   4 -22    0.38    0.36
  16   4 -22    0.22    0.36
 -16   4  22    0.35    0.29
  18   4 -24   -0.28    0.36
 -18   4  24    0.36    0.31
  18   4 -24   -0.06    0.38
  17   5 -11    1.05    0.43
 -17   5  11    0.40    0.31
 -17   5  11    0.73    0.45
  15   5  -9    1.04    0.38
 -15   5   9    0.60    0.36
 -15   5   9    1.08    0.33
  15  -5  -9    0.96    0.56
  13   5  -7    0.53    0.36
 -13   5   7    0.58    0.26
  13   5  -7    0.34    0.30
 -13   5   7    0.78    0.35
 -13   5   7    0.28    0.26
  13  -5  -7    0.39    0.49
 -11   5   5   -0.59    0.28
 -11   5   5    0.24    0.21
 -11   5   5    0.23    0.20
  11   5  -5    0.24    0.28
 -11   5   5   -0.32    0.17
 -11   5   5   -0.30    0.24
  11   5  -5    0.60    0.33
 -11  -5   5   -0.07    0.33
  11  -5  -5    0.25    0.42
   9   5  -3    0.54    0.30
  -9   5   3    0.56    0.27
   9   5  -3   -0.09    0.29
  -9   5   3    0.11    0.17
   9   5  -3    0.51    0.26
  -9   5   3    0.17    0.18
  -9   5   3    0.52    0.31
  -9  -5   3    0.41    0.33
   9  -5  -3    0.11    0.41
  -7   5   1    4.32    0.34
   7   5  -1    4.65    0.44
  -7   5   1    4.64    0.38
  -7   5   1    4.25    0.33
   7   5  -1    4.57    0.46
   7   5  -1    4.35    0.41
  -7   5   1    4.86    0.33
   7   5  -1    4.99    0.39
  -7   5   1    4.75    0.35
   7   5  -1    4.60    0.41
  -7   5   1    3.70    0.31
  -7  -5   1    6.15    0.92
   7  -5  -1    3.69    0.63
  -5   5  -1   10.65    0.42
   5   5   1    9.71    0.51
   5   5   1   10.51    0.54
   5   5   1   10.39    0.47
   5   5   1   10.87    0.47
   5   5   1   10.50    0.48
   5   5   1    9.95    0.52
  -5   5  -1   10.61    0.42
  -5  -5  -1   10.98    0.98
   5  -5   1   10.32    0.83
   3   5   3    0.05    0.16
   3   5   3   -0.08    0.12
   3   5   3    0.40    0.15
   3   5   3    0.09    0.15
   3   5   3   -0.09    0.14
   3   5   3   -0.08    0.15
   3  -5   3   -0.03    0.38
  -3  -5  -3    1.08    0.54
   1   5   5    0.08    0.11
   1   5   5    0.07    0.09
   1   5   5    0.03    0.12
   1   5   5    0.13    0.12
  -1  -5  -5    0.62    0.47
   1  -5   5    0.13    0.39
  -1   5   7    9.82    0.32
   1   5  -7    9.24    0.35
   1   5  -7    9.32    0.31
  -1   5   7    9.70    0.35
  -1   5   7    9.36    0.34
   1   5  -7    9.54    0.34
  -1   5   7    9.09    0.34
   1   5  -7   10.39    0.36
  -1  -5   7    9.32    0.81
   1  -5  -7    9.88    0.81
  -3   5   9    0.16    0.15
  -3   5   9    0.07    0.09
   3   5  -9    0.12    0.11
   3   5  -9   -0.01    0.18
   3   5  -9    0.28    0.18
  -3   5   9    0.23    0.11
   3   5  -9    0.10    0.16
   3   5  -9    0.06    0.15
   3   5  -9    0.28    0.15
   3   5  -9    0.12    0.10
  -3  -5   9    0.19    0.47
   3  -5  -9   -0.13    0.38
   5   5 -11    6.74    0.44
  -5   5  11    6.49    0.37
  -5   5  11    6.72    0.37
  -5   5  11    5.95    0.31
  -5   5  11    6.39    0.34
  -5   5  11    7.13    0.37
  -5   5  11    7.00    0.39
   5   5 -11    6.29    0.42
   5   5 -11    6.56    0.41
   5   5 -11    6.54    0.42
   5   5 -11    6.91    0.44
  -5   5  11    6.50    0.34
   5   5 -11    6.32    0.46
  -5  -5  11    6.13    0.78
   5  -5 -11    7.19    0.73
   7   5 -13    2.80    0.37
  -7   5  13    3.19    0.34
  -7   5  13    2.84    0.35
  -7   5  13    3.13    0.33
   7   5 -13    3.19    0.41
   7   5 -13    3.56    0.35
  -7   5  13    2.88    0.31
   7   5 -13    3.28    0.42
  -7   5  13    3.42    0.32
   7   5 -13    3.86    0.39
  -7   5  13    2.97    0.35
   7  -5 -13    2.43    0.52
  -7  -5  13    3.28    0.75
   9   5 -15    0.06    0.23
   9   5 -15    0.63    0.32
  -9   5  15    0.05    0.17
  -9   5  15    0.12    0.27
   9   5 -15   -0.07    0.19
  -9   5  15    0.47    0.22
  -9   5  15    0.22    0.18
  -9   5  15    0.29    0.31
  -9  -5  15    0.59    0.77
  -9  -5  15    0.42    0.34
  11   5 -17   -0.42    0.28
 -11   5  17    0.30    0.24
 -11   5  17   -0.47    0.33
  11   5 -17    0.11    0.26
  11   5 -17    0.15    0.26
 -11   5  17   -0.08    0.20
 -11   5  17    1.04    0.33
 -11   5  17    0.54    0.23
 -11  -5  17   -0.14    0.31
  13   5 -19   -0.16    0.26
 -13   5  19   -0.08    0.20
 -13   5  19    0.12    0.34
  13   5 -19   -0.03    0.32
 -15   5  21   -0.16    0.23
 -15   5  21    0.30    0.42
  15   5 -21   -0.11    0.30
 -17   5  23    0.85    0.35
  17   5 -23    0.67    0.41
 -16   6  10    1.39    0.37
 -16   6  10    1.03    0.44
  16   6 -10    0.45    0.38
  16  -6 -10    0.36    0.52
  14   6  -8   -0.44    0.27
 -14   6   8   -0.07    0.26
 -14   6   8    0.57    0.38
  14   6  -8    0.66    0.42
 -14   6   8    0.04    0.25
  14  -6  -8    1.16    0.53
  12   6  -6    2.91    0.45
 -12   6   6    3.46    0.41
 -12   6   6    2.38    0.43
 -12   6   6    3.32    0.46
  12   6  -6    3.00    0.51
  12  -6  -6    3.25    0.64
 -10   6   4    0.07    0.18
  10   6  -4   -0.10    0.24
 -10   6   4   -0.01    0.20
 -10   6   4   -0.04    0.29
 -10   6   4   -0.09    0.24
  10   6  -4   -0.02    0.27
  10  -6  -4    0.02    0.43
   8   6  -2    2.27    0.34
   8   6  -2    1.48    0.32
   8   6  -2    1.82    0.35
  -8   6   2    1.68    0.26
  -8   6   2    1.76    0.28
  -8   6   2    1.81    0.25
  -8   6   2    1.26    0.24
  -8   6   2    1.74    0.30
   8  -6  -2    1.25    0.51
  -8  -6   2    1.24    0.81
  -6   6   0    9.05    0.39
   6   6   0    7.71    0.47
  -6   6   0    9.14    0.39
  -6   6   0    8.41    0.42
   6   6   0    8.24    0.51
   6   6   0    7.82    0.46
  -6   6   0    8.68    0.38
  -6  -6   0    8.34    1.01
   6  -6   0    8.53    0.89
   4   6   2   12.81    0.58
   4   6   2   12.72    0.52
  -4   6  -2   12.23    0.40
   4   6   2   12.62    0.50
   4   6   2   12.72    0.51
   4   6   2   12.55    0.55
   4  -6   2   13.80    0.97
  -4  -6  -2   14.87    1.13
   2   6   4    6.29    0.34
   2   6   4    6.06    0.31
  -2  -6  -4    6.61    0.86
   2  -6   4    6.41    0.78
   0   6   6    0.64    0.16
   0   6   6    0.60    0.12
   0  -6   6    0.84    0.52
   0  -6  -6    0.63    0.55
   2   6  -8    1.61    0.18
  -2   6   8    1.32    0.18
   2   6  -8    1.83    0.18
   2   6  -8    1.39    0.20
   2  -6  -8    1.48    0.56
  -2  -6   8    2.17    0.63
   4   6 -10    6.74    0.41
   4   6 -10    6.94    0.42
  -4   6  10    8.22    0.38
   4   6 -10    7.79    0.42
  -4   6  10    7.70    0.33
   4   6 -10    6.42    0.40
  -4   6  10    7.43    0.35
   4  -6 -10    7.30    0.82
  -4  -6  10    8.37    0.92
   6   6 -12   -0.08    0.22
  -6   6  12   -0.15    0.19
  -6   6  12   -0.03    0.14
  -6   6  12    0.00    0.21
   6   6 -12    0.02    0.25
  -6   6  12   -0.19    0.11
   6   6 -12   -0.10    0.15
  -6   6  12    0.03    0.16
  -6  -6  12   -0.92    0.59
   6  -6 -12   -0.31    0.39
  -8   6  14    1.31    0.30
  -8   6  14    0.86    0.29
  -8   6  14    1.25    0.25
   8   6 -14    1.55    0.34
   8   6 -14    1.29    0.32
   8   6 -14    1.43    0.30
   8   6 -14    1.32    0.29
  -8   6  14    1.32    0.26
   8  -6 -14    1.28    0.50
  -8  -6  14   -0.42    0.71
  10   6 -16    0.71    0.29
 -10   6  16   -0.28    0.26
 -10   6  16    0.33    0.23
  10   6 -16    0.54    0.31
 -10   6  16    0.60    0.35
 -10  -6  16   -0.57    0.81
  10  -6 -16    0.35    0.43
 -12   6  18    0.27    0.32
  12   6 -18    0.48    0.35
 -12   6  18    0.11    0.25
  12   6 -18   -0.11    0.28
  14   6 -20    2.07    0.46
  14   6 -20    1.81    0.53
 -14   6  20    1.35    0.34
 -14   6  20    0.94    0.43
  13   7  -7    0.12    0.37
  13   7  -7    0.42    0.34
 -13   7   7   -0.01    0.31
 -13   7   7    0.35    0.29
 -13   7   7    0.10    0.38
  13  -7  -7    0.66    0.51
 -11   7   5    0.30    0.24
 -11   7   5    0.09    0.33
  11   7  -5    0.20    0.30
  11   7  -5    0.74    0.36
 -11   7   5    0.29    0.28
  11  -7  -5   -0.15    0.43
   9   7  -3    0.25    0.26
  -9   7   3    0.09    0.27
  -9   7   3   -0.27    0.21
   9   7  -3   -0.03    0.28
  -9   7   3    0.11    0.19
   9  -7  -3   -0.12    0.48
  -9  -7   3    0.03    0.87
  -7   7   1    0.09    0.18
   7   7  -1   -0.46    0.20
  -7   7   1    0.07    0.12
   7   7  -1   -0.09    0.24
  -7   7   1    0.23    0.15
  -7   7   1    0.30    0.22
  -7   7   1    0.05    0.18
   7  -7  -1   -0.19    0.46
  -7  -7   1   -0.87    0.74
   5   7   1    1.28    0.23
   5   7   1    1.10    0.27
   5   7   1    0.71    0.25
  -5  -7  -1    0.80    0.73
   5  -7   1    1.66    0.60
   3   7   3    0.78    0.21
   3   7   3    0.98    0.21
   3   7   3    1.14    0.22
   3   7   3    0.87    0.23
   3   7   3    0.78    0.22
   3  -7   3    1.37    0.57
  -3  -7  -3    0.72    0.65
   1   7   5    7.10    0.34
   1   7   5    6.76    0.34
   1  -7   5    9.10    0.98
  -1  -7  -5    7.09    0.93
   1   7  -7    8.74    0.32
  -1   7   7    8.33    0.35
  -1  -7   7    9.10    1.00
   1  -7  -7    8.21    0.93
  -3   7   9    6.85    0.31
   3   7  -9    7.19    0.37
   3   7  -9    7.52    0.38
  -3   7   9    7.14    0.34
   3   7  -9    7.52    0.37
   3   7  -9    7.46    0.39
   3  -7  -9    6.93    0.87
  -3  -7   9    8.41    0.98
   5   7 -11    7.23    0.46
   5   7 -11    5.91    0.41
  -5   7  11    5.63    0.32
   5   7 -11    6.43    0.42
  -5   7  11    5.99    0.31
  -5   7  11    5.78    0.30
  -5   7  11    5.88    0.36
  -5  -7  11    5.87    0.94
   5  -7 -11    4.23    0.74
  -7   7  13    0.09    0.21
   7   7 -13    0.78    0.29
  -7   7  13    0.30    0.18
  -7   7  13    0.34    0.26
   7   7 -13    0.62    0.29
   7  -7 -13    0.35    0.48
  -7  -7  13    0.14    0.71
   9   7 -15    0.31    0.33
  -9   7  15    0.02    0.20
  -9   7  15   -0.21    0.23
   9   7 -15    0.35    0.31
  -9   7  15   -0.03    0.30
  -9  -7  15   -1.22    0.81
   9  -7 -15    0.09    0.45
 -11   7  17    0.40    0.32
 -11   7  17    0.00    0.36
  11   7 -17   -0.04    0.29
 -11   7  17    0.13    0.27
  11   7 -17    0.13    0.36
 -13   7  19    0.22    0.37
  13   7 -19   -0.03    0.39
  13   7 -19    0.18    0.33
 -13   7  19    0.40    0.31
 -10   8   4    0.12    0.31
  10   8  -4    0.22    0.33
 -10   8   4    0.39    0.24
 -10   8   4    0.33    0.23
  10  -8  -4    0.29    0.55
  -8   8   2    0.46    0.19
  -8   8   2    0.60    0.21
  -8   8   2    0.29    0.26
   8   8  -2    0.21    0.28
   8   8  -2    0.55    0.32
  -8  -8   2   -0.04    0.89
   8  -8  -2    0.04    0.57
   6   8   0    1.03    0.30
   6   8   0    1.53    0.32
   6  -8   0    1.54    0.66
  -6  -8   0    0.51    0.83
   4   8   2    0.83    0.24
   4   8   2    0.98    0.25
  -4  -8  -2   -0.42    0.69
   4  -8   2    1.17    0.63
   2   8   4    1.34    0.22
   2   8   4    1.42    0.20
   2  -8   4    3.38    0.79
  -2  -8  -4    0.29    0.67
   0  -8   6    0.83    0.65
   0  -8  -6    0.60    0.63
   2   8  -8    0.41    0.16
   2   8  -8    0.52    0.14
   2  -8  -8    0.64    0.61
  -2  -8   8   -0.19    0.63
  -4   8  10    0.09    0.13
  -4   8  10    0.12    0.16
   4   8 -10    0.29    0.19
   4   8 -10   -0.19    0.21
  -4  -8  10   -0.67    0.71
   4  -8 -10    0.85    0.61
  -6   8  12    0.45    0.20
  -6   8  12    0.12    0.17
  -6   8  12   -0.13    0.23
   6   8 -12   -0.25    0.22
  -6   8  12   -0.03    0.18
   6   8 -12    0.50    0.30
   6  -8 -12    0.25    0.55
  -6  -8  12   -0.14    0.79
  -8   8  14    0.26    0.30
  -8   8  14    0.20    0.22
   8   8 -14    0.45    0.29
   8   8 -14    1.13    0.39
  -8   8  14    0.35    0.21
  -8  -8  14    0.40    0.91
   8  -8 -14    0.29    0.54
   3   9   3    0.04    0.19
   3   9   3    0.04    0.22
  -3  -9  -3   -0.27    0.82
   3  -9   3    0.09    0.66
  -1  -9  -5    0.94    0.80
   1  -9   5    1.61    0.80
   1  -9  -7    0.46    0.75
  -1  -9   7    0.50    0.77
   3   9  -9    1.25    0.28
   3   9  -9    1.10    0.22
   3  -9  -9    0.30    0.73
  -3  -9   9    1.00    0.84
 -20   0  13    0.20    0.32
  20   0 -13    0.23    0.38
 -18   0  11    0.30    0.30
 -18   0  11   -0.47    0.29
  18   0 -11   -0.63    0.28
 -16   0   9   -0.07    0.30
  16   0  -9    0.02    0.29
 -16   0   9   -0.22    0.21
 -16   0   9   -0.43    0.27
 -14   0   7   -0.27    0.21
  14   0  -7   -0.03    0.27
 -14   0   7   -0.20    0.25
 -14   0   7   -0.30    0.22
 -12   0   5    0.00    0.21
  12   0  -5    0.58    0.24
 -12   0   5    0.09    0.21
  12   0  -5   -0.15    0.23
 -12   0   5    0.20    0.20
 -12   0   5    0.15    0.22
  10   0  -3    0.05    0.18
 -10   0   3    0.12    0.18
  10   0  -3   -0.02    0.19
 -10   0   3    0.01    0.15
 -10   0   3    0.16    0.17
 -10   0   3   -0.01    0.20
  -8   0   1   -0.03    0.19
   8   0  -1   -0.32    0.15
   8   0  -1   -0.16    0.08
  -8   0   1    0.00    0.14
  -8   0   1    0.07    0.20
  -8   0   1   -0.16    0.15
  -8   0   1   -0.20    0.15
   8   0  -1   -0.09    0.19
  -8   0   1   -0.28    0.24
   8   0  -1   -0.20    0.21
   6   0   1   -0.04    0.18
  -6   0  -1    0.05    0.12
   6   0   1    0.10    0.06
  -6   0  -1   -0.04    0.12
  -6   0  -1   -0.28    0.19
  -6   0  -1   -0.09    0.13
  -6   0  -1   -0.07    0.15
  -4   0  -3   -0.18    0.15
  -4   0  -3   -0.11    0.19
   4   0   3   -0.04    0.03
  -4   0  -3   -0.19    0.12
   4   0   3   -0.16    0.17
  -4   0  -3   -0.19    0.11
  -2   0  -5    0.11    0.08
  -2   0  -5    0.09    0.07
  -2   0  -5    0.06    0.10
  -2   0  -5   -0.03    0.07
   2   0   5    0.05    0.07
   2   0   5    0.14    0.08
   0   0   7    0.06    0.05
   0   0   7   -0.04    0.02
   0   0   7   -0.02    0.06
   0   0  -7   -0.10    0.03
   0   0  -7    0.07    0.06
   0   0  -7    0.00    0.05
   2   0  -9   -0.03    0.07
   2   0  -9   -0.09    0.07
  -2   0   9   -0.03    0.11
  -2   0   9    0.13    0.12
  -2   0   9   -0.02    0.07
   2   0  -9    0.07    0.11
  -4   0  11   -0.05    0.10
   4   0 -11    0.00    0.11
  -4   0  11   -0.08    0.15
   4   0 -11   -0.11    0.10
   4   0 -11    0.03    0.16
  -4   0  11   -0.02    0.17
   4   0 -11    0.07    0.11
  -6   0  13   -0.07    0.15
   6   0 -13   -0.19    0.16
   6   0 -13   -0.18    0.12
  -6   0  13   -0.05    0.13
  -6   0  13    0.01    0.18
   6   0 -13   -0.01    0.04
  -6   0  13   -0.15    0.11
   6   0 -13   -0.05    0.13
   8   0 -15   -0.07    0.20
  -8   0  15   -0.04    0.14
  -8   0  15    0.09    0.16
  -8   0  15   -0.02    0.18
   8   0 -15   -0.07    0.15
  -8   0  15   -0.07    0.18
   8   0 -15    0.06    0.19
  -8   0  15    0.27    0.18
  -8   0  15   -0.05    0.17
   8   0 -15   -0.08    0.17
  10   0 -17    0.10    0.21
  10   0 -17   -0.12    0.16
 -10   0  17    0.08    0.19
 -10   0  17   -0.02    0.20
 -10   0  17   -0.16    0.16
 -10   0  17    0.14    0.18
  12   0 -19    0.14    0.27
 -12   0  19    0.10    0.24
  12   0 -19    0.36    0.23
 -12   0  19    0.41    0.23
 -14   0  21    0.99    0.32
  14   0 -21    0.46    0.28
 -14   0  21    0.91    0.30
 -16   0  23    0.05    0.27
 -16   0  23   -0.39    0.28
  16   0 -23    0.32    0.31
  18   0 -25    0.72    0.34
 -18   0  25    0.50    0.31
  20   0 -27   -0.03    0.34
 -20   0  27    0.29    0.35
  21   1 -14   -0.67    0.34
 -21   1  14    0.37    0.37
 -21   1  14   -0.22    0.39
 -21  -1  14    0.28    0.34
  19   1 -12    0.48    0.38
 -19   1  12    0.49    0.32
 -19   1  12    1.01    0.41
 -19  -1  12    0.67    0.34
  19  -1 -12    0.52    0.35
 -17   1  10    1.11    0.39
  17   1 -10    1.20    0.38
 -17   1  10    0.80    0.32
 -17  -1  10    0.93    0.34
  17  -1 -10    1.02    0.34
  15   1  -8    1.98    0.43
  15   1  -8    2.35    0.41
 -15   1   8    1.62    0.38
 -15   1   8    1.41    0.36
 -15   1   8    1.62    0.36
  15  -1  -8    1.85    0.35
 -15  -1   8    1.18    0.31
 -15  -1   8    1.77    0.43
 -13   1   6    0.38    0.28
  13   1  -6    0.12    0.29
 -13   1   6   -0.05    0.22
 -13   1   6    0.01    0.22
  13   1  -6   -0.42    0.25
 -13   1   6   -0.12    0.22
  13  -1  -6    0.17    0.23
 -13  -1   6   -0.18    0.23
 -13  -1   6    0.24    0.25
 -13  -1   6    0.10    0.22
 -11   1   4   10.44    0.64
 -11   1   4   11.06    0.56
 -11   1   4   10.27    0.63
  11   1  -4   11.70    0.59
  11   1  -4   10.85    0.57
 -11   1   4   10.06    0.65
 -11   1   4   11.78    0.56
  11  -1  -4   11.62    0.51
 -11  -1   4    9.64    0.52
 -11  -1   4   10.49    0.55
 -11  -1   4   10.45    0.68
  -9   1   2    7.19    0.49
   9   1  -2    7.77    0.44
   9   1  -2    8.17    0.44
  -9   1   2    7.76    0.54
  -9   1   2    8.41    0.52
  -9   1   2    8.10    0.43
  -9   1   2    8.50    0.53
  -9   1   2    8.39    0.43
  -9  -1   2    8.07    0.53
  -9  -1   2    8.28    0.54
   9  -1  -2    8.69    0.40
  -9  -1   2    7.38    0.44
  -9  -1   2    7.73    0.42
   9  -1  -2    7.35    0.41
  -9  -1   2    7.96    0.51
  -7   1   0    0.33    0.19
  -7   1   0    0.12    0.17
  -7   1   0    0.01    0.16
   7   1   0    0.16    0.16
  -7   1   0    0.48    0.24
   7   1   0   -0.03    0.18
  -7   1   0    0.30    0.15
   7   1   0    0.33    0.23
  -7  -1   0    0.35    0.18
  -7  -1   0    0.00    0.16
  -7  -1   0    0.18    0.16
  -7  -1   0    0.00    0.18
   7  -1   0    0.15    0.18
  -7  -1   0    0.17    0.21
  -7  -1   0    0.34    0.17
   5   1   2   13.91    0.49
  -5   1  -2   13.20    0.54
  -5   1  -2   13.55    0.53
  -5   1  -2   12.87    0.44
   5   1   2   12.33    0.54
  -5   1  -2   13.47    0.53
   5   1   2   14.51    0.58
  -5   1  -2   13.15    0.54
  -5  -1  -2   13.14    0.55
   5  -1   2   14.41    0.52
  -5  -1  -2   14.10    0.55
  -5  -1  -2   13.61    0.57
  -5  -1  -2   13.94    0.55
   5  -1   2   13.70    0.51
   3   1   4    1.42    0.22
   3   1   4    1.34    0.19
  -3   1  -4    1.05    0.15
   3   1   4    1.11    0.15
  -3   1  -4    1.14    0.19
  -3   1  -4    0.78    0.16
  -3   1  -4    1.12    0.15
  -3   1  -4    1.44    0.15
  -3  -1  -4    1.14    0.19
   3  -1   4    1.23    0.16
  -3  -1  -4    1.21    0.18
   3  -1   4    1.07    0.17
  -3  -1  -4    1.22    0.20
  -3  -1  -4    1.02    0.16
  -1   1  -6  136.33    3.21
  -1   1  -6  138.90    3.30
   1   1   6  139.49    3.21
  -1   1  -6  138.96    3.19
   1   1   6  134.61    3.24
   1   1   6  136.19    3.23
   1   1   6  138.82    3.21
  -1   1  -6  136.46    3.18
  -1   1  -6  141.11    3.21
  -1  -1  -6  139.01    3.34
   1  -1   6  139.56    3.18
  -1  -1  -6  139.85    3.23
   1  -1   6  141.06    3.32
  -1  -1  -6  138.63    3.22
   1  -1   6  141.18    3.19
   1   1  -8  169.03    3.96
  -1   1   8  170.08    3.92
  -1   1   8  172.14    3.92
  -1   1   8  169.34    3.95
   1   1  -8  173.30    3.92
   1   1  -8  169.06    3.91
   1   1  -8  168.51    3.95
  -1   1   8  167.68    3.95
  -1  -1   8  170.03    3.93
  -1  -1   8  169.78    3.94
   1  -1  -8  173.63    3.94
   1  -1  -8  168.84    3.93
  -3   1  10   16.43    0.56
  -3   1  10   16.44    0.56
  -3   1  10   15.94    0.57
  -3   1  10   15.96    0.55
   3   1 -10   16.38    0.58
   3   1 -10   15.76    0.57
   3   1 -10   15.74    0.57
  -3  -1  10   15.09    0.57
  -3  -1  10   16.98    0.57
   3  -1 -10   16.65    0.54
   3  -1 -10   15.87    0.55
  -3  -1  10   15.56    0.56
  -3  -1  10   15.65    0.56
  -5   1  12    3.45    0.31
  -5   1  12    3.04    0.25
   5   1 -12    3.60    0.33
  -5   1  12    3.28    0.30
   5   1 -12    3.35    0.32
   5   1 -12    3.69    0.27
  -5   1  12    3.54    0.30
   5   1 -12    3.43    0.32
  -5   1  12    3.12    0.30
   5   1 -12    3.40    0.31
   5  -1 -12    2.87    0.28
  -5  -1  12    3.04    0.29
   5  -1 -12    3.79    0.30
  -5  -1  12    3.89    0.35
   5  -1 -12    3.92    0.33
  -5  -1  12    2.97    0.30
  -5  -1  12    3.34    0.32
  -7   1  14   13.06    0.64
   7   1 -14   13.24    0.54
   7   1 -14   13.52    0.53
  -7   1  14   13.83    0.66
  -7   1  14   13.63    0.54
  -7   1  14   13.66    0.62
   7   1 -14   14.08    0.66
   7   1 -14   13.22    0.64
  -7   1  14   13.54    0.61
   7   1 -14   14.17    0.65
   7  -1 -14   13.35    0.62
  -7  -1  14   13.30    0.52
   7  -1 -14   13.63    0.50
  -7  -1  14   14.29    0.64
  -7  -1  14   13.79    0.68
  -7  -1  14   13.77    0.67
   7  -1 -14   13.14    0.64
  -7  -1  14   13.46    0.54
  -7  -1  14   12.39    0.61
  -9   1  16    1.17    0.23
   9   1 -16    1.19    0.25
  -9   1  16    1.14    0.26
   9   1 -16    0.75    0.24
   9   1 -16    1.62    0.27
  -9   1  16    1.26    0.30
  -9   1  16    1.74    0.26
  -9  -1  16    1.45    0.25
  -9  -1  16    0.93    0.22
   9  -1 -16    1.25    0.22
   9  -1 -16    1.61    0.26
  -9  -1  16    1.50    0.31
  11   1 -18   31.78    1.06
  11   1 -18   29.93    1.23
 -11   1  18   32.15    1.06
 -11   1  18   30.76    1.03
 -11   1  18   29.88    1.23
  11   1 -18   29.18    1.02
 -11  -1  18   32.17    1.04
 -11  -1  18   30.85    1.02
  11  -1 -18   29.61    0.96
 -11  -1  18   31.89    1.28
 -13   1  20    1.04    0.31
 -13   1  20    0.99    0.34
  13   1 -20    0.92    0.33
  13   1 -20    1.34    0.35
 -13   1  20    1.13    0.30
 -13  -1  20    0.83    0.32
 -13  -1  20    1.05    0.34
 -13  -1  20    1.48    0.32
  13  -1 -20    1.48    0.32
 -15   1  22    4.52    0.50
 -15   1  22    4.57    0.55
  15   1 -22    4.62    0.53
  15   1 -22    4.28    0.53
  15  -1 -22    4.51    0.46
 -15  -1  22    5.29    0.52
 -17   1  24   -0.29    0.24
 -17   1  24    0.06    0.34
  17   1 -24    0.46    0.33
 -17  -1  24    0.30    0.30
  17  -1 -24    0.51    0.31
  19   1 -26    1.80    0.46
 -19   1  26    1.61    0.49
 -19   1  26    1.19    0.40
 -19  -1  26    1.21    0.42
  19  -1 -26    1.55    0.42
 -20   2  13    0.49    0.34
 -20   2  13    1.33    0.47
  20   2 -13    0.70    0.42
 -20  -2  13    0.13    0.34
  18   2 -11    1.83    0.51
 -18   2  11    2.02    0.44
  18   2 -11    1.37    0.41
 -18   2  11    1.24    0.37
 -18  -2  11    1.47    0.39
 -16   2   9    7.78    0.64
  16   2  -9    7.01    0.69
  16   2  -9    6.78    0.64
 -16   2   9    5.96    0.61
 -16   2   9    5.59    0.68
 -16  -2   9    6.12    0.55
  16  -2  -9    6.69    0.84
  14   2  -7   -0.10    0.30
 -14   2   7    0.29    0.25
 -14   2   7    0.14    0.24
  14   2  -7    0.10    0.29
 -14   2   7   -0.21    0.24
 -14  -2   7    0.16    0.27
 -14  -2   7    0.03    0.24
 -12   2   5    0.61    0.28
 -12   2   5    0.97    0.25
  12   2  -5    0.88    0.31
  12   2  -5    1.04    0.31
 -12   2   5    1.10    0.36
 -12   2   5    1.28    0.28
 -12  -2   5    1.00    0.33
  12  -2  -5    1.08    0.24
 -12  -2   5    0.98    0.26
  10   2  -3   19.49    0.76
  10   2  -3   20.71    0.84
 -10   2   3   19.85    0.74
 -10   2   3   21.38    0.82
 -10   2   3   20.23    0.82
 -10   2   3   19.59    0.71
 -10   2   3   17.71    0.84
  10   2  -3   18.67    0.74
  10  -2  -3   20.08    0.60
 -10  -2   3   19.07    0.91
 -10  -2   3   19.99    0.70
  -8   2   1    2.95    0.36
   8   2  -1    2.16    0.32
  -8   2   1    2.35    0.28
  -8   2   1    2.57    0.33
   8   2  -1    2.55    0.30
  -8   2   1    1.93    0.32
  -8   2   1    3.07    0.29
  -8   2   1    2.77    0.34
   8   2  -1    2.58    0.35
   8   2  -1    2.87    0.31
  -8   2   1    2.25    0.31
  -8  -2   1    2.93    0.37
   8  -2  -1    3.95    0.48
  -8  -2   1    2.71    0.27
   6   2   1  108.60    2.75
   6   2   1  111.44    2.75
  -6   2  -1  106.33    2.39
   6   2   1  104.73    2.44
  -6   2  -1  112.73    2.72
  -6   2  -1  107.49    2.68
  -6   2  -1  105.27    2.48
  -6   2  -1  107.19    2.69
  -6   2  -1  108.16    2.71
   6  -2   1  106.05    2.94
  -6  -2  -1  108.96    2.87
  -6  -2  -1  108.37    2.70
  -4   2  -3   57.28    1.44
   4   2   3   58.82    1.53
  -4   2  -3   58.69    1.48
   4   2   3   58.27    1.51
   4   2   3   57.66    1.52
  -4   2  -3   57.22    1.44
   4   2   3   56.63    1.33
  -4  -2  -3   56.20    1.57
   4  -2   3   55.92    1.69
  -4  -2  -3   54.71    1.72
  -2   2  -5   92.77    2.20
   2   2   5   91.59    2.25
  -2   2  -5   92.76    2.15
   2   2   5   91.79    2.26
   2   2   5   92.76    2.26
  -2   2  -5   98.67    2.22
   2   2   5   94.93    2.25
   2  -2   5   96.64    2.26
  -2  -2  -5   93.98    2.34
   0   2   7    1.30    0.13
   0   2   7    1.39    0.14
   0   2   7    1.27    0.13
   0   2  -7    1.74    0.14
   0   2  -7    1.38    0.13
   0   2   7    1.67    0.15
   0  -2   7    1.54    0.12
   0  -2   7    1.19    0.11
  -2   2   9   77.96    1.88
   2   2  -9   78.30    1.91
  -2   2   9   78.23    1.89
   2   2  -9   77.40    1.93
   2   2  -9   77.52    1.91
  -2   2   9   78.59    1.91
   2   2  -9   79.16    1.90
  -2   2   9   78.52    1.91
   2   2  -9   77.57    1.92
  -2  -2   9   76.38    1.98
   4   2 -11   28.32    0.89
   4   2 -11   29.33    0.92
   4   2 -11   28.64    0.78
   4   2 -11   28.99    0.92
  -4   2  11   30.71    0.91
  -4   2  11   29.10    0.75
  -4   2  11   28.56    0.86
  -4   2  11   29.63    0.89
  -4   2  11   27.38    0.86
   4   2 -11   30.39    0.92
  -4  -2  11   28.62    0.94
   6   2 -13    4.66    0.40
   6   2 -13    4.69    0.36
  -6   2  13    4.93    0.36
   6   2 -13    4.30    0.37
  -6   2  13    5.67    0.41
   6   2 -13    4.72    0.40
   6   2 -13    3.80    0.37
   6   2 -13    4.53    0.34
  -6   2  13    4.42    0.29
  -6   2  13    4.42    0.36
  -6   2  13    4.23    0.34
  -6  -2  13    4.11    0.40
  -6  -2  13    4.32    0.35
  -6  -2  13    3.69    0.27
  -8   2  15    5.34    0.44
  -8   2  15    5.43    0.43
   8   2 -15    4.79    0.40
   8   2 -15    5.23    0.41
   8   2 -15    5.47    0.47
  -8   2  15    5.04    0.46
   8   2 -15    5.52    0.50
  -8   2  15    5.41    0.37
  -8  -2  15    4.41    0.46
   8  -2 -15    5.55    0.49
   8  -2 -15    5.47    0.29
  -8  -2  15    6.37    0.36
 -10   2  17   -0.08    0.25
  10   2 -17    0.05    0.22
 -10   2  17    0.21    0.21
  10   2 -17   -0.07    0.20
 -10   2  17    0.45    0.18
  10   2 -17    0.15    0.23
 -10   2  17    0.32    0.20
  10  -2 -17    0.81    0.36
 -10  -2  17    0.41    0.25
  10  -2 -17    0.21    0.18
 -10  -2  17    0.24    0.20
 -12   2  19   -0.12    0.21
 -12   2  19    0.43    0.29
  12   2 -19    0.33    0.29
 -12   2  19    0.02    0.21
  12   2 -19    0.01    0.26
  12   2 -19   -0.05    0.25
 -12  -2  19    0.64    0.25
 -12  -2  19    0.07    0.24
  12  -2 -19   -0.23    0.19
 -14   2  21    0.45    0.27
  14   2 -21   -0.06    0.31
  14   2 -21   -0.21    0.26
 -14   2  21   -0.08    0.25
 -14   2  21    0.29    0.32
 -14  -2  21    0.19    0.27
 -16   2  23    0.23    0.31
  16   2 -23    0.35    0.34
 -16   2  23    0.03    0.26
  16   2 -23    0.44    0.37
 -16  -2  23    0.75    0.32
  18   2 -25    0.45    0.36
 -18   2  25    0.16    0.31
  18   2 -25    0.35    0.41
 -18   2  25    0.79    0.39
 -18  -2  25    0.63    0.35
 -19   3  12    1.88    0.46
  19   3 -12    1.80    0.47
  19   3 -12    1.38    0.53
  17   3 -10   -0.44    0.30
  17   3 -10    0.24    0.40
 -17   3  10    0.11    0.28
 -17  -3  10    0.06    0.30
 -15   3   8    0.17    0.24
  15   3  -8    0.45    0.34
 -15   3   8    0.34    0.29
  15   3  -8   -0.07    0.31
  15  -3  -8    0.65    0.48
 -15  -3   8    0.24    0.26
  13   3  -6    1.18    0.35
  13   3  -6    0.73    0.34
 -13   3   6   -0.06    0.33
 -13   3   6    0.64    0.26
 -13   3   6    0.63    0.29
 -13  -3   6    0.30    0.33
 -13  -3   6    0.05    0.25
  13  -3  -6   -0.25    0.44
 -11   3   4    0.92    0.27
 -11   3   4    0.73    0.23
  11   3  -4    0.31    0.31
 -11   3   4    0.23    0.30
  11   3  -4    0.76    0.30
 -11   3   4    0.45    0.25
  11   3  -4    0.59    0.29
 -11  -3   4    0.75    0.32
 -11  -3   4    0.99    0.24
  11  -3  -4    1.08    0.48
  -9   3   2    5.24    0.45
   9   3  -2    5.24    0.48
   9   3  -2    5.70    0.44
  -9   3   2    4.60    0.42
  -9   3   2    4.85    0.45
  -9   3   2    5.40    0.47
  -9   3   2    4.62    0.37
  -9   3   2    5.21    0.41
   9   3  -2    5.43    0.43
   9  -3  -2    5.07    0.62
  -9  -3   2    6.12    0.55
  -9  -3   2    4.53    0.30
  -7   3   0   10.50    0.43
   7   3   0    9.61    0.45
  -7   3   0    9.94    0.50
  -7   3   0    8.91    0.48
   7   3   0    9.89    0.56
  -7   3   0    9.70    0.44
  -7   3   0    8.60    0.47
  -7   3   0   10.90    0.49
   7   3   0    9.56    0.54
   7   3   0    9.32    0.51
   7   3   0    9.75    0.49
  -7   3   0   10.14    0.40
   7  -3   0    8.82    0.67
  -7  -3   0   10.00    0.56
  -5   3  -2    2.32    0.23
   5   3   2    2.77    0.27
  -5   3  -2    2.79    0.25
   5   3   2    2.40    0.27
  -5   3  -2    2.33    0.21
   5   3   2    2.83    0.29
  -5   3  -2    2.22    0.20
   5   3   2    2.73    0.30
   5   3   2    2.84    0.24
  -5   3  -2    2.16    0.23
  -5   3  -2    2.32    0.21
  -5  -3  -2    2.89    0.49
  -5  -3  -2    3.02    0.32
   5  -3   2    3.23    0.44
   3   3   4    0.40    0.15
  -3   3  -4    0.80    0.13
   3   3   4    0.48    0.15
  -3   3  -4    0.63    0.10
   3   3   4    0.56    0.15
   3   3   4    0.63    0.13
  -3   3  -4    0.42    0.10
   3   3   4    0.44    0.16
  -3  -3  -4    1.16    0.39
  -3  -3  -4    0.43    0.18
   3  -3   4    0.57    0.09
   3  -3   4    0.22    0.27
   1   3   6    3.03    0.16
   1   3   6    2.38    0.18
   1   3   6    2.74    0.18
   1   3   6    2.62    0.16
   1   3   6    2.73    0.19
  -1   3  -6    2.28    0.14
  -1   3  -6    2.61    0.15
  -1   3  -6    2.76    0.15
  -1  -3  -6    3.70    0.43
   1  -3   6    3.32    0.39
  -1   3   8    1.24    0.09
  -1   3   8    1.36    0.15
   1   3  -8    1.38    0.15
  -1   3   8    1.22    0.14
   1   3  -8    1.36    0.15
   1   3  -8    1.24    0.15
  -1   3   8    1.40    0.15
  -1  -3   8    1.46    0.14
  -1  -3   8    1.41    0.14
  -1  -3   8    2.11    0.34
   1  -3  -8    1.10    0.30
   3   3 -10   11.46    0.45
  -3   3  10   11.41    0.35
  -3   3  10   11.93    0.41
   3   3 -10   11.66    0.36
   3   3 -10   11.09    0.43
  -3   3  10   11.97    0.45
   3   3 -10   11.31    0.45
  -3   3  10   11.65    0.36
  -3   3  10   11.42    0.44
  -3   3  10   10.95    0.40
   3   3 -10   11.58    0.42
   3   3 -10   10.85    0.46
   3   3 -10   11.21    0.47
  -3   3  10   11.36    0.42
  -3  -3  10   12.01    0.49
   3  -3 -10   10.89    0.62
  -3  -3  10   11.56    0.66
   5   3 -12    1.08    0.21
  -5   3  12    0.90    0.20
   5   3 -12    0.81    0.22
  -5   3  12    1.02    0.19
  -5   3  12    1.05    0.20
  -5   3  12    1.13    0.20
   5   3 -12    0.83    0.21
   5   3 -12    0.98    0.18
   5   3 -12    0.77    0.23
  -5   3  12    1.27    0.16
   5   3 -12    1.31    0.23
  -5   3  12    1.11    0.21
   5  -3 -12    0.58    0.26
  -5  -3  12    0.99    0.38
  -5  -3  12    0.83    0.22
   7   3 -14   10.45    0.51
   7   3 -14   10.31    0.54
   7   3 -14   10.16    0.58
   7   3 -14    9.06    0.55
  -7   3  14   10.08    0.44
  -7   3  14    9.65    0.48
  -7   3  14   10.05    0.53
   7   3 -14    9.26    0.47
  -7   3  14    9.98    0.46
  -7   3  14   10.84    0.55
  -7   3  14    9.27    0.50
  -7   3  14   10.34    0.54
   7   3 -14   10.04    0.57
  -7  -3  14   10.91    0.62
   7  -3 -14    8.82    0.62
  -7  -3  14   10.81    0.84
   9   3 -16   21.48    0.81
  -9   3  16   21.49    0.76
  -9   3  16   21.60    0.81
   9   3 -16   21.76    0.81
  -9   3  16   20.76    0.83
   9   3 -16   22.28    0.90
  -9   3  16   20.47    0.89
   9   3 -16   20.76    0.96
  -9   3  16   21.10    0.78
  -9   3  16   20.18    0.88
  -9  -3  16   20.72    0.66
   9  -3 -16   21.63    1.00
  -9  -3  16   20.56    0.98
 -11   3  18    3.70    0.47
  11   3 -18    4.13    0.53
 -11   3  18    4.48    0.44
  11   3 -18    4.65    0.48
 -11   3  18    4.83    0.53
  11   3 -18    4.39    0.47
  11   3 -18    4.42    0.53
 -11  -3  18    4.12    0.55
 -11  -3  18    4.00    0.37
  13   3 -20    0.64    0.36
  13   3 -20    0.72    0.33
 -13   3  20    0.74    0.38
 -13   3  20    0.44    0.25
 -13   3  20    0.04    0.26
  13   3 -20    0.60    0.30
 -13  -3  20    0.93    0.30
  15   3 -22   -0.19    0.30
 -15   3  22    0.03    0.25
  15   3 -22   -0.15    0.28
 -15   3  22    0.55    0.35
 -15  -3  22    0.15    0.29
  17   3 -24    0.86    0.42
 -17   3  24    0.74    0.35
  17   3 -24    0.49    0.35
  19   3 -26    0.00    0.36
 -19   3  26    0.16    0.36
  19   3 -26    0.35    0.44
  18   4 -11    0.24    0.41
  18   4 -11    0.33    0.39
 -18   4  11    0.29    0.31
  16   4  -9   -0.21    0.33
 -16   4   9    0.38    0.41
 -16   4   9    0.09    0.26
  16   4  -9   -0.14    0.32
  16  -4  -9    0.42    0.52
 -14   4   7    1.11    0.40
 -14   4   7    0.83    0.28
  14   4  -7    1.02    0.34
 -14   4   7    0.38    0.29
  14  -4  -7    0.46    0.48
 -12   4   5    2.58    0.39
  12   4  -5    3.18    0.50
 -12   4   5    3.75    0.41
  12   4  -5    3.16    0.43
 -12   4   5    2.28    0.43
 -12   4   5    2.98    0.42
 -12  -4   5    2.76    0.50
  12  -4  -5    2.88    0.59
  10   4  -3    0.90    0.28
 -10   4   3    0.22    0.32
 -10   4   3    0.55    0.24
  10   4  -3    0.95    0.34
 -10   4   3    1.22    0.24
 -10   4   3    0.87    0.30
 -10   4   3    0.62    0.22
 -10   4   3    0.35    0.34
 -10  -4   3    0.46    0.31
  10  -4  -3    1.11    0.47
   8   4  -1    0.64    0.22
   8   4  -1    0.36    0.21
  -8   4   1   -0.19    0.19
  -8   4   1   -0.05    0.26
   8   4  -1   -0.22    0.24
  -8   4   1   -0.08    0.19
  -8   4   1    0.10    0.13
  -8   4   1    0.33    0.24
  -8   4   1   -0.15    0.25
   8   4  -1   -0.21    0.24
   8   4  -1    0.00    0.22
  -8   4   1   -0.25    0.11
   8  -4  -1   -0.30    0.38
  -8  -4   1   -0.24    0.22
  -6   4  -1    2.34    0.24
  -6   4  -1    2.41    0.24
  -6   4  -1    2.47    0.26
   6   4   1    2.15    0.28
  -6   4  -1    1.95    0.24
  -6   4  -1    2.23    0.21
   6   4   1    2.11    0.26
   6   4   1    2.42    0.30
  -6   4  -1    2.18    0.25
   6   4   1    2.19    0.32
   6   4   1    2.65    0.26
   6   4   1    2.50    0.32
   6  -4   1    2.56    0.48
  -6  -4  -1    2.79    0.35
  -6  -4  -1    2.17    0.63
  -4   4  -3    1.83    0.16
   4   4   3    2.06    0.24
   4   4   3    1.67    0.23
   4   4   3    2.34    0.23
  -4   4  -3    1.73    0.15
  -4   4  -3    2.08    0.19
   4   4   3    1.92    0.23
  -4   4  -3    1.78    0.17
   4   4   3    2.14    0.18
   4   4   3    2.40    0.23
  -4   4  -3    2.21    0.17
   4   4   3    1.82    0.21
  -4  -4  -3    2.17    0.27
  -4  -4  -3    1.93    0.52
   4  -4   3    2.05    0.42
   2   4   5    0.14    0.09
   2   4   5    0.29    0.11
   2   4   5    0.15    0.10
   2   4   5    0.12    0.10
  -2   4  -5    0.24    0.06
   2   4   5    0.13    0.11
  -2   4  -5    0.18    0.06
   2   4   5    0.34    0.12
   2   4   5    0.07    0.11
   2  -4   5   -0.11    0.29
  -2  -4  -5    0.25    0.13
  -2  -4  -5   -0.18    0.35
   0   4   7   16.15    0.54
   0   4  -7   18.75    0.52
   0   4   7   17.07    0.47
   0   4   7   18.21    0.55
   0   4  -7   16.93    0.47
   0   4  -7   16.98    0.50
   0   4  -7   17.38    0.47
   0   4   7   17.41    0.51
   0  -4   7   17.91    0.89
   0  -4  -7   16.95    0.90
   2   4  -9   11.27    0.38
  -2   4   9   11.56    0.40
   2   4  -9   11.92    0.42
  -2   4   9   11.64    0.36
  -2   4   9   11.17    0.42
   2   4  -9   11.73    0.45
   2   4  -9   11.22    0.39
  -2   4   9   11.31    0.42
   2   4  -9   11.00    0.43
  -2  -4   9   10.29    0.72
   2  -4  -9   10.79    0.71
  -4   4  11    2.33    0.22
   4   4 -11    2.59    0.26
  -4   4  11    2.40    0.24
  -4   4  11    2.23    0.20
   4   4 -11    2.46    0.28
  -4   4  11    2.04    0.19
  -4   4  11    2.06    0.22
   4   4 -11    2.00    0.25
   4   4 -11    2.78    0.22
   4   4 -11    2.44    0.27
  -4   4  11    2.31    0.21
  -4   4  11    2.46    0.21
   4   4 -11    2.54    0.27
   4   4 -11    2.28    0.26
   4  -4 -11    2.02    0.43
  -4  -4  11    2.49    0.48
  -4  -4  11    2.34    0.29
  -6   4  13    1.03    0.17
   6   4 -13    1.56    0.25
   6   4 -13    1.64    0.32
   6   4 -13    1.56    0.27
  -6   4  13    1.27    0.22
   6   4 -13    1.80    0.25
   6   4 -13    1.07    0.27
  -6   4  13    1.76    0.23
   6   4 -13    1.79    0.29
  -6   4  13    1.67    0.26
  -6   4  13    1.64    0.26
  -6   4  13    1.29    0.25
  -6   4  13    1.58    0.26
  -6   4  13    1.73    0.25
  -6  -4  13    1.52    0.29
   6  -4 -13    1.59    0.41
  -6  -4  13    2.14    0.57
   8   4 -15    4.97    0.48
  -8   4  15    4.91    0.38
  -8   4  15    4.00    0.44
  -8   4  15    3.87    0.37
  -8   4  15    3.74    0.40
  -8   4  15    4.14    0.43
   8   4 -15    4.30    0.45
  -8   4  15    4.27    0.42
   8   4 -15    3.67    0.43
   8   4 -15    3.95    0.39
   8  -4 -15    4.45    0.56
  -8  -4  15    3.94    0.79
  -8  -4  15    4.15    0.51
  10   4 -17    5.00    0.55
 -10   4  17    4.71    0.44
  10   4 -17    4.87    0.47
 -10   4  17    4.67    0.51
 -10   4  17    4.59    0.43
 -10   4  17    5.00    0.50
 -10   4  17    5.41    0.52
  10   4 -17    4.76    0.52
 -10  -4  17    4.15    0.56
  10  -4 -17    5.00    0.63
 -12   4  19   -0.06    0.21
  12   4 -19    0.09    0.24
 -12   4  19    0.10    0.34
  12   4 -19    0.29    0.34
 -12   4  19    0.01    0.20
  12   4 -19    0.13    0.28
 -12  -4  19    0.29    0.33
  14   4 -21    0.88    0.36
 -14   4  21    0.81    0.29
  14   4 -21    0.77    0.39
 -14   4  21    0.84    0.41
  16   4 -23    0.41    0.37
 -16   4  23    0.01    0.27
  16   4 -23    0.29    0.37
  18   4 -25    0.40    0.41
  18   4 -25    0.23    0.38
 -18   4  25    0.40    0.32
  17   5 -10   -0.20    0.33
 -17   5  10    0.66    0.45
 -17   5  10    0.08    0.28
  15   5  -8   -0.26    0.30
 -15   5   8    0.24    0.36
 -15   5   8   -0.23    0.23
  15  -5  -8   -0.03    0.47
 -13   5   6    0.15    0.31
  13   5  -6   -0.28    0.31
 -13   5   6    0.16    0.25
 -13   5   6    0.11    0.22
  13   5  -6    0.27    0.30
  13  -5  -6    0.01    0.45
 -11   5   4    0.30    0.23
 -11   5   4    0.19    0.20
 -11   5   4   -0.20    0.25
  11   5  -4    0.33    0.27
 -11   5   4   -0.37    0.30
 -11   5   4    0.28    0.21
  11   5  -4    0.07    0.28
 -11  -5   4    0.41    0.34
  11  -5  -4    0.21    0.44
  -9   5   2    1.69    0.27
   9   5  -2    1.91    0.33
  -9   5   2    1.79    0.35
  -9   5   2    1.66    0.28
  -9   5   2    1.80    0.33
   9   5  -2    2.12    0.39
   9   5  -2    0.88    0.34
  -9  -5   2    1.94    0.42
   9  -5  -2    1.99    0.56
   7   5   0    6.86    0.51
  -7   5   0    7.51    0.41
   7   5   0    6.66    0.52
  -7   5   0    7.48    0.42
  -7   5   0    6.95    0.38
   7   5   0    7.68    0.43
   7   5   0    7.92    0.49
  -7   5   0    7.53    0.42
  -7   5   0    7.53    0.44
   7   5   0    7.12    0.45
  -7  -5   0    7.60    0.98
   7  -5   0    7.17    0.79
   5   5   2    0.44    0.23
  -5   5  -2    0.38    0.13
   5   5   2    0.58    0.25
   5   5   2    0.43    0.17
  -5   5  -2    0.28    0.11
  -5   5  -2    0.19    0.17
   5   5   2    0.22    0.25
   5   5   2    0.06    0.20
   5   5   2    0.05    0.20
  -5   5  -2    0.22    0.11
   5  -5   2    0.75    0.44
  -5  -5  -2    1.92    0.67
   3   5   4    0.21    0.13
   3   5   4    0.22    0.16
  -3   5  -4    0.23    0.10
   3   5   4    0.11    0.17
   3   5   4    0.25    0.16
   3   5   4   -0.03    0.15
   3   5   4    0.28    0.16
  -3   5  -4    0.26    0.11
   3  -5   4   -0.21    0.37
  -3  -5  -4    0.07    0.50
   1   5   6    0.69    0.16
   1   5   6    0.43    0.13
   1   5   6    0.58    0.12
  -1  -5  -6    0.99    0.49
   1  -5   6    0.32    0.41
   1   5  -8    1.95    0.19
   1   5  -8    1.94    0.18
  -1   5   8    1.82    0.17
  -1   5   8    1.65    0.15
  -1   5   8    1.59    0.17
   1   5  -8    1.67    0.18
  -1   5   8    2.00    0.19
   1   5  -8    1.50    0.14
  -1  -5   8    1.65    0.46
   1  -5  -8    1.55    0.49
  -3   5  10    0.28    0.16
   3   5 -10    0.32    0.12
   3   5 -10    0.26    0.18
  -3   5  10    0.08    0.12
   3   5 -10    0.28    0.13
  -3   5  10    0.39    0.12
   3   5 -10    0.25    0.17
  -3   5  10    0.09    0.10
   3   5 -10    0.33    0.16
  -3   5  10    0.34    0.11
   3   5 -10    0.20    0.17
   3   5 -10    0.55    0.21
   3  -5 -10    0.00    0.38
  -3  -5  10    0.00    0.44
   5   5 -12    1.57    0.25
   5   5 -12    2.19    0.31
   5   5 -12    2.12    0.33
   5   5 -12    2.64    0.32
  -5   5  12    2.45    0.23
   5   5 -12    1.57    0.27
  -5   5  12    2.12    0.25
   5   5 -12    2.26    0.32
  -5   5  12    2.22    0.25
  -5   5  12    2.16    0.26
  -5   5  12    2.41    0.24
  -5   5  12    2.19    0.25
  -5   5  12    2.27    0.28
  -5  -5  12    2.12    0.64
   5  -5 -12    1.77    0.49
  -7   5  14    6.22    0.45
  -7   5  14    5.80    0.38
   7   5 -14    6.09    0.52
   7   5 -14    6.73    0.44
   7   5 -14    6.31    0.52
   7   5 -14    5.57    0.51
  -7   5  14    5.04    0.41
  -7   5  14    5.71    0.40
   7   5 -14    6.49    0.46
   7   5 -14    5.36    0.49
  -7   5  14    5.42    0.45
  -7  -5  14    4.80    0.82
   7  -5 -14    6.23    0.70
  -9   5  16   -0.11    0.18
   9   5 -16   -0.02    0.22
  -9   5  16    0.21    0.26
  -9   5  16    0.20    0.31
   9   5 -16   -0.19    0.18
   9   5 -16   -0.07    0.27
  -9   5  16    0.25    0.18
  -9   5  16    0.14    0.19
  -9  -5  16    0.55    0.36
  -9  -5  16    0.04    0.70
   9  -5 -16   -0.29    0.36
 -11   5  18    1.52    0.32
 -11   5  18    0.49    0.34
 -11   5  18    0.71    0.28
 -11   5  18    0.04    0.21
  11   5 -18    0.64    0.30
 -11   5  18    1.08    0.37
  11   5 -18    0.57    0.30
  11   5 -18    0.58    0.34
 -11  -5  18    0.32    0.35
  13   5 -20    3.48    0.49
  13   5 -20    1.84    0.46
 -13   5  20    2.78    0.40
 -13   5  20    3.51    0.52
 -15   5  22    0.36    0.25
 -15   5  22    0.57    0.41
  15   5 -22   -0.10    0.30
 -16   6   9    0.31    0.29
 -16   6   9    0.66    0.41
  16   6  -9    0.66    0.40
  16  -6  -9    0.72    0.57
  14   6  -7    0.41    0.33
 -14   6   7    0.78    0.40
 -14   6   7    1.06    0.33
 -14   6   7    0.58    0.29
  14   6  -7   -0.15    0.35
  14  -6  -7    0.51    0.47
 -12   6   5    0.49    0.33
 -12   6   5   -0.03    0.34
 -12   6   5    0.07    0.24
  12   6  -5   -0.14    0.30
  12   6  -5    0.04    0.27
  12  -6  -5    0.20    0.46
  10   6  -3   -0.06    0.26
  10   6  -3   -0.21    0.23
 -10   6   3   -0.02    0.19
 -10   6   3   -0.35    0.24
 -10   6   3   -0.15    0.15
 -10   6   3   -0.37    0.27
  10  -6  -3    0.12    0.42
  -8   6   1    0.83    0.19
   8   6  -1    0.77    0.29
  -8   6   1    0.52    0.26
  -8   6   1    0.43    0.19
  -8   6   1    0.25    0.21
   8   6  -1    0.35    0.25
  -8   6   1    0.67    0.25
   8   6  -1    1.00    0.30
  -8  -6   1    0.00    0.78
   8  -6  -1    0.50    0.45
   6   6   1   -0.16    0.17
  -6   6  -1   -0.13    0.11
  -6   6  -1   -0.16    0.18
  -6   6  -1   -0.11    0.12
   6   6   1    0.15    0.23
   6   6   1    0.31    0.24
  -6  -6  -1    0.01    0.67
   6  -6   1   -0.36    0.39
   4   6   3    0.24    0.20
   4   6   3    0.76    0.23
   4   6   3    0.15    0.23
   4   6   3    0.62    0.25
   4   6   3    0.70    0.19
  -4  -6  -3    0.92    0.60
   4  -6   3    1.11    0.51
   2   6   5    0.30    0.17
   2   6   5    0.23    0.13
   2  -6   5    0.63    0.49
  -2  -6  -5    0.18    0.57
   0   6   7    3.22    0.25
   0   6   7    3.31    0.22
   0  -6   7    3.64    0.66
   0  -6  -7    3.85    0.71
  -2   6   9    0.16    0.11
   2   6  -9    0.04    0.09
   2   6  -9    0.13    0.10
   2   6  -9    0.03    0.15
  -2   6   9   -0.07    0.14
  -2   6   9    0.11    0.09
  -2  -6   9   -0.23    0.49
   2  -6  -9   -0.05    0.49
   4   6 -11    0.08    0.21
   4   6 -11   -0.13    0.18
  -4   6  11   -0.02    0.12
   4   6 -11    0.07    0.25
  -4   6  11    0.15    0.18
   4   6 -11    0.01    0.14
  -4   6  11   -0.07    0.11
   4  -6 -11    0.10    0.47
  -4  -6  11    0.37    0.57
   6   6 -13    3.54    0.38
  -6   6  13    3.36    0.31
  -6   6  13    3.48    0.32
  -6   6  13    3.64    0.29
  -6   6  13    3.12    0.32
   6   6 -13    3.56    0.38
   6   6 -13    3.07    0.38
  -6   6  13    2.82    0.32
  -6  -6  13    3.41    0.75
   6  -6 -13    3.24    0.60
   8   6 -15    1.40    0.34
   8   6 -15    1.07    0.32
  -8   6  15    0.60    0.21
   8   6 -15    0.76    0.27
   8   6 -15    0.74    0.27
  -8   6  15    1.20    0.30
  -8   6  15    0.73    0.29
  -8   6  15    0.73    0.22
   8  -6 -15    0.80    0.46
  -8  -6  15   -0.20    0.67
 -10   6  17    0.42    0.24
  10   6 -17    0.61    0.31
 -10   6  17    0.09    0.27
  10   6 -17    0.09    0.25
 -10   6  17    0.44    0.35
  10  -6 -17    0.27    0.45
 -12   6  19    0.29    0.23
 -12   6  19   -0.22    0.30
 -12   6  19    0.28    0.27
  12   6 -19   -0.21    0.27
  12   6 -19   -0.04    0.30
 -14   6  21    0.73    0.30
 -14   6  21    1.64    0.48
  14   6 -21    0.91    0.39
  14   6 -21    0.71    0.45
 -13   7   6    0.02    0.37
 -13   7   6    0.12    0.26
  13   7  -6    0.40    0.37
  13   7  -6    0.01    0.33
 -13   7   6    0.16    0.31
  13  -7  -6    0.46    0.50
 -11   7   4    0.13    0.33
 -11   7   4   -0.05    0.22
  11   7  -4    0.30    0.32
 -11   7   4    0.59    0.30
  11   7  -4    0.39    0.32
  11  -7  -4    0.94    0.52
  -9   7   2    1.30    0.28
   9   7  -2    2.66    0.42
  -9   7   2    1.53    0.27
   9   7  -2    1.32    0.35
  -9   7   2    2.04    0.35
   9  -7  -2    0.98    0.55
  -9  -7   2    1.99    0.97
   7   7   0   -0.15    0.24
  -7   7   0   -0.06    0.17
  -7   7   0    0.03    0.11
  -7   7   0    0.02    0.17
  -7   7   0   -0.10    0.13
   7   7   0   -0.12    0.24
  -7   7   0   -0.13    0.21
   7  -7   0    0.59    0.51
  -7  -7   0   -0.49    0.74
   5   7   2    2.69    0.34
   5   7   2    2.35    0.29
  -5   7  -2    1.78    0.20
  -5   7  -2    2.17    0.20
   5   7   2    2.27    0.30
  -5  -7  -2    2.66    0.82
   5  -7   2    1.37    0.57
   3   7   4    0.24    0.17
   3   7   4    0.21    0.20
   3   7   4    0.20    0.19
   3   7   4    0.05    0.21
   3   7   4    0.38    0.19
   3  -7   4    1.21    0.57
  -3  -7  -4    0.40    0.63
   1   7   6   -0.09    0.12
   1   7   6   -0.15    0.15
  -1  -7  -6   -0.34    0.54
   1  -7   6   -0.48    0.49
  -1   7   8    4.99    0.29
  -1   7   8    5.08    0.26
   1   7  -8    4.87    0.24
   1   7  -8    4.29    0.26
  -1  -7   8    4.21    0.78
   1  -7  -8    5.04    0.79
   3   7 -10    5.12    0.34
  -3   7  10    5.17    0.30
   3   7 -10    5.73    0.35
   3   7 -10    5.94    0.33
  -3   7  10    4.92    0.28
   3   7 -10    5.36    0.34
  -3  -7  10    5.54    0.86
   3  -7 -10    4.79    0.77
  -5   7  12    0.16    0.20
   5   7 -12    0.30    0.17
  -5   7  12    0.05    0.16
  -5   7  12    0.22    0.14
  -5   7  12    0.34    0.20
   5   7 -12    0.12    0.24
   5   7 -12    0.40    0.23
  -5   7  12    0.02    0.15
   5  -7 -12   -0.43    0.49
  -5  -7  12   -0.29    0.61
   7   7 -14    0.35    0.27
   7   7 -14    0.65    0.29
  -7   7  14    0.13    0.27
  -7   7  14   -0.03    0.20
  -7   7  14    0.70    0.21
  -7  -7  14    0.87    0.77
   7  -7 -14    0.35    0.48
  -9   7  16    0.22    0.26
  -9   7  16   -0.29    0.31
   9   7 -16    0.33    0.30
  -9   7  16   -0.02    0.19
   9  -7 -16   -0.23    0.44
  -9  -7  16   -0.89    0.77
  11   7 -18    2.12    0.47
 -11   7  18    2.95    0.48
  11   7 -18    2.60    0.44
 -11   7  18    2.91    0.41
 -11   7  18    2.97    0.44
  10   8  -3    2.17    0.45
 -10   8   3    0.65    0.24
 -10   8   3    1.06    0.35
 -10   8   3    1.23    0.28
  10  -8  -3    1.72    0.66
   8   8  -1    0.50    0.30
  -8   8   1    0.55    0.21
  -8   8   1    0.15    0.27
  -8   8   1    0.66    0.20
   8   8  -1    0.58    0.33
   8  -8  -1    0.58    0.60
  -8  -8   1   -1.21    0.88
   6   8   1    0.82    0.29
   6   8   1    0.41    0.26
   6  -8   1    0.86    0.60
  -6  -8  -1    0.80    0.84
   4   8   3    0.68    0.23
   4   8   3    0.99    0.25
   4   8   3    0.72    0.20
  -4  -8  -3    0.44    0.76
   4  -8   3    0.44    0.61
   2   8   5    0.85    0.23
   2   8   5    0.63    0.20
   2   8   5    0.60    0.19
   2   8   5    0.57    0.16
   2  -8   5   -0.42    0.56
  -2  -8  -5    0.02    0.65
   0  -8   7   -0.15    0.57
   0  -8  -7   -1.29    0.55
   2   8  -9    0.54    0.16
   2   8  -9    0.55    0.15
  -2  -8   9   -0.66    0.59
   2  -8  -9    0.07    0.61
   4   8 -11    1.89    0.30
  -4   8  11    1.35    0.20
   4   8 -11    1.66    0.27
  -4   8  11    1.59    0.21
  -4  -8  11    1.23    0.75
   4  -8 -11    1.30    0.64
   6   8 -13    0.31    0.27
   6   8 -13   -0.20    0.26
  -6   8  13    0.10    0.18
  -6   8  13    0.30    0.18
  -6   8  13    0.38    0.26
  -6   8  13    0.22    0.19
   6  -8 -13    0.70    0.57
  -6  -8  13    0.68    0.79
  -8   8  15    0.87    0.25
   8   8 -15    1.78    0.38
   8   8 -15    1.71    0.41
  -8   8  15    0.48    0.25
  -8   8  15    1.24    0.35
   8  -8 -15    0.74    0.58
  -8  -8  15    1.21    0.94
   3   9   4    0.03    0.18
   3   9   4    0.00    0.22
  -3  -9  -4   -0.14    0.83
   3  -9   4   -0.34    0.63
   1   9   6    0.85    0.23
   1  -9   6    1.25    0.76
  -1  -9  -6    0.19    0.77
   1  -9  -8   -0.47    0.69
  -1  -9   8    0.00    0.73
   3   9 -10    0.07    0.17
   3   9 -10    0.48    0.26
   3  -9 -10    0.04    0.70
  -3  -9  10   -0.18    0.81
 -20   0  12    0.31    0.31
  20   0 -12   -0.09    0.36
  18   0 -10    3.75    0.51
 -18   0  10    4.83    0.61
 -18   0  10    4.54    0.55
  16   0  -8    0.99    0.34
 -16   0   8    1.06    0.36
 -16   0   8    0.29    0.34
 -16   0   8    0.70    0.29
 -14   0   6    5.59    0.51
 -14   0   6    4.64    0.59
 -14   0   6    4.78    0.51
  14   0  -6    3.84    0.47
 -12   0   4   11.77    0.73
 -12   0   4   10.28    0.68
 -12   0   4    9.71    0.58
  12   0  -4   10.60    0.59
  12   0  -4   10.74    0.55
 -12   0   4    9.30    0.53
 -10   0   2   15.94    0.63
 -10   0   2   16.26    0.78
  10   0  -2   16.88    0.65
 -10   0   2   15.61    0.65
  10   0  -2   15.33    0.63
 -10   0   2   16.34    0.79
   8   0   0    9.34    0.45
   8   0   0    9.48    0.54
   8   0   0    9.55    0.46
  -8   0   0    9.65    0.55
  -8   0   0   10.33    0.57
  -8   0   0   10.88    0.57
  -8   0   0    9.69    0.56
  -8   0   0    9.65    0.44
  -8   0   0    9.93    0.46
  -6   0  -2    7.42    0.41
   6   0   2    7.22    0.42
  -6   0  -2    6.87    0.42
  -6   0  -2    7.28    0.43
  -6   0  -2    7.96    0.44
  -6   0  -2    7.76    0.36
  -4   0  -4   61.55    1.59
  -4   0  -4   60.04    1.58
   4   0   4   59.89    1.58
  -4   0  -4   60.11    1.58
  -4   0  -4   62.01    1.64
   2   0   6    3.88    0.22
  -2   0  -6    3.64    0.21
  -2   0  -6    3.77    0.21
  -2   0  -6    3.66    0.23
   2   0   6    3.60    0.21
   0   0   8  412.03    9.24
   0   0  -8  411.53    9.24
  -2   0  10    4.28    0.25
  -2   0  10    3.95    0.26
   2   0 -10    4.09    0.26
   2   0 -10    4.22    0.25
  -4   0  12   23.38    0.76
  -4   0  12   23.00    0.76
   4   0 -12   23.18    0.75
  -4   0  12   20.19    0.74
   4   0 -12   22.71    0.76
   6   0 -14    8.18    0.47
   6   0 -14    8.23    0.46
  -6   0  14    8.69    0.48
   6   0 -14    8.75    0.40
  -6   0  14    9.04    0.48
  -6   0  14    8.18    0.46
  -6   0  14    7.96    0.39
   6   0 -14    9.36    0.40
   8   0 -16    0.56    0.26
  -8   0  16    0.48    0.21
  -8   0  16    0.52    0.18
   8   0 -16    0.70    0.19
   8   0 -16    0.53    0.20
   8   0 -16    0.81    0.23
  -8   0  16    0.72    0.20
  10   0 -18   25.56    0.88
  10   0 -18   24.57    0.85
 -10   0  18   25.20    1.07
 -10   0  18   26.87    0.92
 -10   0  18   25.39    0.88
  12   0 -20    0.37    0.29
 -12   0  20    0.13    0.23
 -12   0  20   -0.53    0.19
  12   0 -20    0.27    0.23
 -14   0  22   25.38    1.02
 -14   0  22   21.77    0.94
  14   0 -22   21.98    0.90
  16   0 -24    0.38    0.31
 -16   0  24    0.34    0.31
 -16   0  24    0.20    0.28
  18   0 -26    0.56    0.36
 -18   0  26    1.21    0.38
 -20   0  28    2.43    0.49
  20   0 -28    2.09    0.48
 -21   1  13    0.02    0.34
 -21   1  13   -0.15    0.38
  21   1 -13    0.07    0.38
 -21  -1  13    0.30    0.33
 -19   1  11    0.33    0.37
  19   1 -11    0.63    0.39
 -19   1  11   -0.13    0.27
  19  -1 -11    0.41    0.34
 -19  -1  11    0.62    0.34
 -17   1   9    0.39    0.30
  17   1  -9    0.22    0.31
 -17   1   9    0.87    0.36
 -17  -1   9    0.62    0.30
  17  -1  -9    0.85    0.34
  15   1  -7    4.24    0.53
 -15   1   7    2.78    0.43
 -15   1   7    2.51    0.40
  15   1  -7    3.30    0.46
 -15   1   7    3.14    0.51
 -15  -1   7    2.23    0.49
 -15  -1   7    3.14    0.42
  15  -1  -7    2.92    0.40
 -13   1   5    1.00    0.28
  13   1  -5    1.38    0.34
  13   1  -5    1.07    0.34
 -13   1   5    1.19    0.34
 -13   1   5    0.85    0.30
 -13   1   5    1.42    0.32
 -13  -1   5    1.04    0.27
 -13  -1   5    1.52    0.38
 -13  -1   5    1.16    0.31
  13  -1  -5    1.55    0.30
 -11   1   3    3.58    0.37
 -11   1   3    2.88    0.39
  11   1  -3    3.79    0.39
  11   1  -3    3.86    0.41
 -11   1   3    3.53    0.45
 -11   1   3    2.85    0.34
 -11   1   3    2.86    0.42
 -11  -1   3    3.75    0.38
 -11  -1   3    3.57    0.36
 -11  -1   3    2.71    0.40
  11  -1  -3    3.69    0.34
  -9   1   1    8.71    0.55
  -9   1   1    8.59    0.53
  -9   1   1    7.52    0.51
  -9   1   1    8.25    0.44
   9   1  -1    8.11    0.45
  -9   1   1    8.81    0.43
   9   1  -1    9.09    0.46
  -9   1   1    8.74    0.53
  -9  -1   1    9.05    0.55
   9  -1  -1    8.53    0.43
   9  -1  -1    8.07    0.40
  -9  -1   1    8.72    0.46
  -9  -1   1    8.61    0.56
  -9  -1   1    9.24    0.45
  -9  -1   1    9.08    0.56
  -7   1  -1    1.13    0.19
  -7   1  -1    0.67    0.20
   7   1   1    1.38    0.23
  -7   1  -1    0.94    0.23
   7   1   1    1.10    0.24
  -7   1  -1    1.20    0.26
   7   1   1    0.92    0.26
  -7   1  -1    0.95    0.27
  -7  -1  -1    0.78    0.18
  -7  -1  -1    1.55    0.28
  -7  -1  -1    0.92    0.24
   7  -1   1    0.85    0.23
  -7  -1  -1    0.70    0.24
  -7  -1  -1    0.97    0.24
  -7  -1  -1    0.98    0.22
  -5   1  -3  140.67    3.40
  -5   1  -3  138.31    3.03
  -5   1  -3  142.25    3.40
   5   1   3  137.60    3.05
   5   1   3  137.78    3.42
  -5   1  -3  142.17    3.50
   5   1   3  141.60    3.43
  -5   1  -3  141.94    3.39
  -5  -1  -3  138.49    3.41
   5  -1   3  142.56    3.36
  -5  -1  -3  139.30    3.41
  -5  -1  -3  141.17    3.56
   5  -1   3  141.83    3.36
  -5  -1  -3  139.94    3.41
   3   1   5   23.16    0.73
  -3   1  -5   23.75    0.71
  -3   1  -5   23.86    0.71
  -3   1  -5   23.63    0.71
  -3   1  -5   24.04    0.70
   3   1   5   23.73    0.74
  -3   1  -5   24.15    0.70
   3   1   5   22.60    0.71
   3  -1   5   23.84    0.67
  -3  -1  -5   24.78    0.76
  -3  -1  -5   23.45    0.72
   3  -1   5   24.23    0.68
  -3  -1  -5   24.39    0.72
  -3  -1  -5   22.37    0.72
   1   1   7    0.15    0.08
   1   1   7    0.16    0.09
   1   1   7    0.10    0.11
  -1   1  -7    0.10    0.07
  -1   1  -7    0.06    0.11
  -1   1  -7    0.23    0.11
  -1   1  -7    0.16    0.08
  -1   1  -7    0.17    0.08
   1  -1   7    0.09    0.10
  -1  -1  -7   -0.02    0.02
  -1  -1  -7    0.00    0.10
   1  -1   7    0.16    0.10
   1  -1   7    0.07    0.06
   1  -1   7    0.14    0.10
  -1   1   9  160.38    3.66
  -1   1   9  156.01    3.68
   1   1  -9  157.96    3.69
   1   1  -9  152.82    3.64
   1   1  -9  160.03    3.68
  -1   1   9  155.23    3.66
  -1   1   9  155.31    3.69
   1   1  -9  161.51    3.66
  -1  -1   9  157.38    3.66
  -1  -1   9  157.57    3.67
   1  -1  -9  158.72    3.67
   1  -1  -9  156.90    3.67
  -3   1  11   15.66    0.57
   3   1 -11   15.84    0.57
   3   1 -11   16.23    0.58
  -3   1  11   15.22    0.56
  -3   1  11   15.71    0.57
   3   1 -11   15.40    0.57
   3  -1 -11   14.83    0.54
   3  -1 -11   16.60    0.55
  -3  -1  11   17.16    0.57
  -3  -1  11   16.14    0.57
  -3  -1  11   15.66    0.58
  -3  -1  11   15.71    0.57
   5   1 -13   32.72    1.04
   5   1 -13   32.12    0.90
  -5   1  13   33.42    0.90
   5   1 -13   34.04    1.05
  -5   1  13   32.14    1.03
  -5   1  13   32.36    1.04
  -5   1  13   34.33    1.04
  -5   1  13   34.31    1.04
   5   1 -13   33.51    1.04
   5   1 -13   31.55    1.05
  -5  -1  13   32.87    1.03
  -5  -1  13   33.87    1.06
   5  -1 -13   34.75    1.01
  -5  -1  13   35.11    1.04
   5  -1 -13   32.91    1.00
  -5  -1  13   34.50    1.10
   5  -1 -13   35.01    1.05
   7   1 -15   10.31    0.47
  -7   1  15   10.36    0.57
   7   1 -15   11.51    0.62
  -7   1  15   11.64    0.60
   7   1 -15   11.18    0.49
  -7   1  15    9.93    0.56
  -7   1  15   11.94    0.58
   7   1 -15   11.44    0.60
   7   1 -15   11.09    0.59
  -7   1  15   11.01    0.48
  -7  -1  15    9.72    0.54
   7  -1 -15   11.08    0.57
  -7  -1  15   10.41    0.49
  -7  -1  15   11.56    0.57
   7  -1 -15   10.92    0.44
  -7  -1  15   10.53    0.58
   7  -1 -15   10.79    0.56
  -7  -1  15   12.25    0.61
  -7  -1  15   11.06    0.47
  -9   1  17    0.96    0.25
   9   1 -17    1.66    0.30
   9   1 -17    1.38    0.25
   9   1 -17    1.35    0.25
  -9   1  17    1.27    0.23
  -9   1  17    1.17    0.29
  -9   1  17    1.23    0.23
  -9  -1  17    1.01    0.27
   9  -1 -17    1.49    0.33
   9  -1 -17    1.26    0.24
   9  -1 -17    1.48    0.24
  -9  -1  17    1.12    0.24
  -9  -1  17    0.97    0.23
  11   1 -19   18.88    0.78
 -11   1  19   20.52    0.99
 -11   1  19   19.98    0.79
  11   1 -19   20.11    0.83
 -11   1  19   20.01    0.82
  11  -1 -19   20.15    0.73
 -11  -1  19   19.82    0.81
 -11  -1  19   19.27    0.78
 -11  -1  19   20.21    0.98
  13   1 -21   -0.24    0.26
 -13   1  21    0.44    0.30
 -13   1  21    0.03    0.23
 -13   1  21    0.69    0.29
  13   1 -21    0.23    0.28
 -13  -1  21    0.03    0.25
 -13  -1  21    0.28    0.24
  13  -1 -21   -0.30    0.21
 -13  -1  21    0.14    0.28
  15   1 -23   -0.19    0.27
 -15   1  23    0.87    0.35
 -15   1  23   -0.13    0.24
  15   1 -23    0.09    0.32
 -15  -1  23    0.24    0.28
  15  -1 -23   -0.21    0.26
 -17   1  25   -0.07    0.34
  17   1 -25    0.25    0.31
 -17   1  25    0.15    0.28
  17  -1 -25    0.06    0.31
 -17  -1  25    0.40    0.30
 -19   1  27   -0.06    0.37
  19   1 -27    0.18    0.35
 -19   1  27    0.67    0.36
  19  -1 -27    0.80    0.39
 -19  -1  27   -0.14    0.32
 -20   2  12   -0.10    0.35
  20   2 -12   -0.24    0.38
 -20   2  12    0.98    0.37
 -20  -2  12    0.11    0.34
  18   2 -10    0.79    0.45
 -18   2  10    1.99    0.44
 -18   2  10    0.77    0.33
  18   2 -10    0.81    0.39
 -18  -2  10    1.29    0.39
 -16   2   8   15.94    0.80
  16   2  -8   17.11    0.87
 -16   2   8   16.98    0.88
 -16   2   8   16.82    1.02
  16   2  -8   16.17    0.88
 -16  -2   8   15.98    0.78
 -14   2   6    0.33    0.25
  14   2  -6    1.04    0.35
 -14   2   6    0.62    0.27
  14   2  -6    0.38    0.32
 -14   2   6    1.10    0.35
 -14  -2   6    0.56    0.27
 -14  -2   6    0.40    0.28
  12   2  -4    0.06    0.26
 -12   2   4    0.02    0.30
 -12   2   4    0.13    0.20
 -12   2   4    0.26    0.26
  12   2  -4    0.33    0.27
 -12   2   4   -0.29    0.16
 -12  -2   4    0.05    0.24
 -12  -2   4    0.14    0.21
  12  -2  -4   -0.10    0.19
  10   2  -2    0.94    0.25
 -10   2   2    0.67    0.20
 -10   2   2    0.87    0.24
  10   2  -2    0.54    0.26
 -10   2   2    1.50    0.25
 -10   2   2    0.86    0.28
  10   2  -2    0.87    0.27
  10  -2  -2    0.81    0.18
 -10  -2   2    0.83    0.28
 -10  -2   2    0.78    0.22
  -8   2   0    5.35    0.42
   8   2   0    5.19    0.45
  -8   2   0    5.71    0.45
   8   2   0    5.03    0.37
  -8   2   0    4.87    0.43
  -8   2   0    5.60    0.42
   8   2   0    5.14    0.44
  -8   2   0    4.94    0.36
   8   2   0    4.67    0.38
  -8   2   0    4.83    0.32
  -8  -2   0    4.91    0.47
  -8  -2   0    4.80    0.33
   8  -2   0    6.69    0.56
  -6   2  -2   35.15    0.99
  -6   2  -2   34.78    1.05
   6   2   2   36.45    1.11
  -6   2  -2   35.88    1.08
   6   2   2   34.55    0.96
  -6   2  -2   36.20    1.03
  -6   2  -2   34.22    1.05
  -6   2  -2   34.60    0.91
   6   2   2   36.28    1.12
  -6  -2  -2   35.35    1.16
  -6  -2  -2   31.48    1.09
   6  -2   2   34.68    1.21
  -6  -2  -2   35.84    1.08
  -4   2  -4    0.02    0.12
  -4   2  -4    0.24    0.10
   4   2   4    0.14    0.17
  -4   2  -4    0.27    0.16
  -4   2  -4    0.19    0.07
   4   2   4    0.33    0.12
  -4   2  -4    0.12    0.10
   4   2   4    0.07    0.12
   4   2   4    0.20    0.15
  -4  -2  -4    0.24    0.15
  -4  -2  -4   -0.06    0.07
   4  -2   4   -0.19    0.24
  -4  -2  -4    1.09    0.39
  -4  -2  -4    0.08    0.16
  -2   2  -6    0.25    0.09
  -2   2  -6    0.45    0.10
   2   2   6    0.40    0.11
  -2   2  -6    0.44    0.11
   2   2   6    0.25    0.10
   2   2   6    0.38    0.14
   2   2   6    0.34    0.14
  -2   2  -6    0.21    0.09
  -2  -2  -6    0.11    0.12
   2  -2   6    0.26    0.09
   0   2   8    6.84    0.29
   0   2  -8    7.16    0.25
   0   2  -8    7.05    0.25
   0   2   8    6.33    0.28
   0   2  -8    6.68    0.27
   0   2  -8    6.59    0.28
   0   2   8    7.03    0.28
   0   2   8    6.85    0.30
   0  -2   8    7.42    0.28
   0  -2   8    6.33    0.26
  -2   2  10  147.79    3.49
  -2   2  10  151.11    3.50
   2   2 -10  149.51    3.51
  -2   2  10  149.81    3.50
  -2   2  10  151.08    3.50
  -2   2  10  146.75    3.49
   2   2 -10  146.99    3.57
   2   2 -10  150.08    3.52
   2   2 -10  148.48    3.51
   2   2 -10  150.72    3.51
  -2  -2  10  144.74    3.63
  -4   2  12    3.30    0.22
  -4   2  12    3.32    0.29
  -4   2  12    3.72    0.27
  -4   2  12    2.97    0.26
   4   2 -12    3.65    0.31
   4   2 -12    3.39    0.30
  -4   2  12    3.16    0.27
   4   2 -12    3.59    0.31
   4   2 -12    3.32    0.30
   4   2 -12    3.22    0.24
  -4  -2  12    3.22    0.31
   6   2 -14   14.24    0.65
  -6   2  14   13.68    0.62
   6   2 -14   14.30    0.65
  -6   2  14   15.89    0.64
   6   2 -14   15.15    0.56
  -6   2  14   14.40    0.63
  -6   2  14   14.44    0.60
   6   2 -14   14.44    0.66
   6   2 -14   14.89    0.63
  -6   2  14   14.72    0.53
   6   2 -14   14.43    0.64
  -6  -2  14   16.65    0.70
  -6  -2  14   15.32    0.51
  -8   2  16    0.92    0.29
  -8   2  16    0.59    0.22
   8   2 -16    1.56    0.27
   8   2 -16    1.35    0.28
   8   2 -16    1.66    0.31
  -8   2  16    1.27    0.23
  -8   2  16    1.20    0.28
  -8   2  16    1.50    0.23
   8   2 -16    1.72    0.27
  -8  -2  16    1.61    0.32
  -8  -2  16    1.73    0.24
   8  -2 -16    1.08    0.30
   8  -2 -16    1.58    0.20
  10   2 -18   -0.19    0.18
 -10   2  18    0.38    0.19
 -10   2  18   -0.06    0.19
  10   2 -18   -0.18    0.20
 -10   2  18   -0.14    0.24
 -10   2  18   -0.18    0.18
  10   2 -18   -0.07    0.21
 -10  -2  18   -0.28    0.20
  10  -2 -18    0.06    0.18
 -10  -2  18   -0.04    0.19
  12   2 -20    0.38    0.30
 -12   2  20    0.41    0.28
 -12   2  20    0.06    0.23
 -12   2  20    0.29    0.25
  12   2 -20    0.35    0.29
  12   2 -20    0.09    0.28
  12  -2 -20    0.05    0.22
 -12  -2  20    0.22    0.26
 -12  -2  20    0.20    0.23
  14   2 -22    0.01    0.31
 -14   2  22    0.06    0.25
 -14   2  22   -0.09    0.25
 -14   2  22   -0.57    0.22
  14   2 -22   -0.07    0.28
 -14  -2  22   -0.11    0.25
 -16   2  24    0.95    0.36
  16   2 -24    1.02    0.37
 -16   2  24    0.53    0.30
  16   2 -24    1.05    0.39
 -16  -2  24    0.60    0.32
  18   2 -26    2.29    0.49
 -18   2  26    2.33    0.50
 -18   2  26    2.42    0.47
  18   2 -26    2.27    0.53
 -18  -2  26    1.99    0.44
 -19   3  11    0.74    0.37
  19   3 -11    0.12    0.36
  19   3 -11    0.72    0.47
 -17   3   9    0.37    0.30
  17   3  -9   -0.17    0.33
  17   3  -9    0.04    0.39
 -17  -3   9    0.35    0.31
  17  -3  -9    0.38    0.56
  15   3  -7    0.28    0.32
  15   3  -7    1.07    0.37
 -15   3   7    0.03    0.22
 -15   3   7    0.17    0.27
 -15  -3   7    0.00    0.25
  15  -3  -7    0.01    0.50
  13   3  -5    0.42    0.31
 -13   3   5    0.25    0.23
 -13   3   5   -0.20    0.32
  13   3  -5    0.21    0.29
 -13   3   5    0.06    0.24
 -13  -3   5    0.42    0.26
  13  -3  -5    0.82    0.52
 -13  -3   5    0.17    0.32
 -11   3   3   -0.09    0.22
 -11   3   3    0.17    0.21
  11   3  -3    0.33    0.31
  11   3  -3   -0.32    0.25
 -11   3   3    0.12    0.20
 -11   3   3   -0.06    0.29
  11   3  -3    0.24    0.27
  11  -3  -3    0.92    0.47
 -11  -3   3   -0.39    0.23
 -11  -3   3    0.17    0.21
  -9   3   1    0.37    0.17
  -9   3   1    0.14    0.17
   9   3  -1    0.47    0.24
  -9   3   1    0.15    0.18
  -9   3   1    0.55    0.29
  -9   3   1    0.30    0.24
   9   3  -1    0.61    0.23
  -9   3   1    0.09    0.27
   9   3  -1   -0.03    0.22
   9  -3  -1    0.52    0.39
  -9  -3   1    0.29    0.17
  -9  -3   1    0.19    0.24
   7   3   1    2.95    0.35
  -7   3  -1    2.62    0.29
  -7   3  -1    2.72    0.29
  -7   3  -1    3.06    0.24
   7   3   1    2.46    0.32
  -7   3  -1    2.96    0.32
   7   3   1    3.07    0.30
  -7   3  -1    2.94    0.29
  -7   3  -1    2.35    0.28
   7   3   1    2.68    0.32
   7   3   1    3.20    0.37
  -7   3  -1    2.42    0.26
  -7  -3  -1    2.65    0.35
   7  -3   1    3.41    0.50
  -5   3  -3   20.44    0.56
   5   3   3   20.44    0.71
  -5   3  -3   20.49    0.69
  -5   3  -3   20.41    0.65
   5   3   3   21.25    0.63
   5   3   3   20.27    0.73
  -5   3  -3   20.00    0.64
   5   3   3   21.34    0.75
  -5   3  -3   19.87    0.63
  -5   3  -3   20.55    0.58
   5   3   3   20.17    0.66
   5  -3   3   21.49    0.94
  -5  -3  -3   20.91    1.03
  -5  -3  -3   20.39    0.79
   3   3   5   28.89    0.86
  -3   3  -5   28.85    0.80
   3   3   5   29.60    0.84
   3   3   5   28.81    0.74
   3   3   5   28.03    0.70
  -3   3  -5   27.44    0.72
   3   3   5   27.71    0.80
  -3   3  -5   28.26    0.78
   3   3   5   28.52    0.84
   3  -3   5   28.13    1.10
   3  -3   5   28.72    0.77
  -3  -3  -5   27.38    1.09
  -3  -3  -5   29.00    0.89
   1   3   7   -0.03    0.07
  -1   3  -7    0.04    0.08
   1   3   7    0.11    0.10
   1   3   7    0.17    0.11
   1   3   7    0.17    0.09
  -1   3  -7    0.10    0.06
   1   3   7    0.07    0.09
  -1   3  -7    0.13    0.07
   1   3   7    0.11    0.09
  -1  -3  -7   -0.01    0.28
   1  -3   7    0.16    0.25
   1   3  -9   16.87    0.54
   1   3  -9   16.85    0.47
  -1   3   9   16.85    0.50
  -1   3   9   16.61    0.55
  -1   3   9   16.91    0.48
  -1   3   9   16.46    0.48
   1   3  -9   17.48    0.48
  -1   3   9   17.11    0.48
   1   3  -9   17.64    0.55
  -1   3   9   17.37    0.55
   1   3  -9   16.90    0.50
  -1  -3   9   16.95    0.53
  -1  -3   9   16.23    0.76
   1  -3  -9   17.54    0.78
  -3   3  11    2.87    0.23
  -3   3  11    2.99    0.23
   3   3 -11    3.20    0.25
  -3   3  11    2.64    0.20
   3   3 -11    2.85    0.25
  -3   3  11    2.88    0.21
   3   3 -11    2.94    0.20
  -3   3  11    3.10    0.25
  -3   3  11    2.69    0.22
   3   3 -11    2.86    0.25
   3   3 -11    2.48    0.23
   3   3 -11    2.97    0.27
   3   3 -11    2.58    0.24
  -3   3  11    3.25    0.23
  -3  -3  11    2.82    0.27
   3  -3 -11    2.69    0.36
  -3  -3  11    3.21    0.41
   5   3 -13   -0.05    0.17
  -5   3  13    0.30    0.18
   5   3 -13    0.03    0.20
   5   3 -13   -0.10    0.16
  -5   3  13   -0.11    0.16
  -5   3  13    0.02    0.15
   5   3 -13   -0.12    0.18
   5   3 -13   -0.17    0.11
  -5   3  13   -0.10    0.10
  -5   3  13    0.17    0.10
  -5   3  13   -0.14    0.13
   5   3 -13   -0.05    0.13
  -5  -3  13   -0.07    0.16
  -5  -3  13   -0.18    0.36
   5  -3 -13    0.02    0.24
   7   3 -15    0.93    0.22
  -7   3  15    0.72    0.25
   7   3 -15    0.68    0.25
   7   3 -15    0.97    0.24
  -7   3  15    0.72    0.19
  -7   3  15    0.89    0.21
   7   3 -15    0.91    0.27
   7   3 -15    0.46    0.23
  -7   3  15    0.57    0.26
  -7   3  15    0.63    0.23
  -7   3  15    0.76    0.24
   7   3 -15    0.53    0.24
  -7   3  15    0.85    0.18
  -7  -3  15    0.55    0.24
   7  -3 -15    0.90    0.33
  -7  -3  15    0.98    0.53
   9   3 -17    0.33    0.27
  -9   3  17    0.02    0.25
  -9   3  17    0.25    0.19
   9   3 -17    0.37    0.26
   9   3 -17   -0.38    0.18
   9   3 -17    0.30    0.22
  -9   3  17    0.43    0.30
  -9   3  17   -0.06    0.19
  -9   3  17   -0.07    0.17
  -9   3  17   -0.08    0.29
   9  -3 -17    0.11    0.34
  -9  -3  17   -0.17    0.23
 -11   3  19    5.35    0.48
 -11   3  19    5.40    0.56
 -11   3  19    4.48    0.53
  11   3 -19    5.78    0.52
  11   3 -19    6.39    0.64
  11   3 -19    5.48    0.53
 -11  -3  19    5.00    0.60
 -11  -3  19    5.58    0.40
 -13   3  21    0.65    0.31
  13   3 -21   -0.15    0.27
 -13   3  21    0.16    0.23
  13   3 -21    0.31    0.33
  13   3 -21    0.57    0.33
 -13   3  21    0.01    0.33
 -13  -3  21    0.07    0.25
 -15   3  23    0.00    0.29
  15   3 -23    0.17    0.34
  15   3 -23    0.07    0.31
 -15   3  23    0.26    0.27
 -15  -3  23    0.16    0.29
 -17   3  25    0.15    0.30
  17   3 -25    0.90    0.43
  17   3 -25    0.23    0.33
  19   3 -27    0.03    0.42
  19   3 -27   -0.06    0.37
 -19   3  27    0.27    0.36
  18   4 -10   -0.54    0.34
  18   4 -10   -0.11    0.36
 -18   4  10   -0.14    0.28
 -16   4   8   -0.02    0.25
  16   4  -8    0.85    0.38
 -16   4   8   -0.54    0.36
  16   4  -8   -0.31    0.32
  16  -4  -8    0.01    0.51
 -14   4   6    0.19    0.23
 -14   4   6    0.11    0.25
 -14   4   6    0.16    0.34
  14   4  -6   -0.30    0.26
  14  -4  -6    0.87    0.48
 -12   4   4    0.79    0.26
 -12   4   4    0.70    0.29
  12   4  -4    0.69    0.29
 -12   4   4   -0.03    0.21
 -12   4   4    0.27    0.32
  12   4  -4    0.30    0.34
 -12  -4   4    0.79    0.34
  12  -4  -4    0.32    0.46
  10   4  -2    0.07    0.29
 -10   4   2    0.33    0.19
 -10   4   2    0.09    0.34
 -10   4   2    0.15    0.21
 -10   4   2    0.01    0.16
 -10   4   2    0.04    0.27
 -10   4   2   -0.12    0.32
  10   4  -2   -0.17    0.22
 -10  -4   2    0.38    0.31
  10  -4  -2    0.31    0.43
   8   4   0    0.26    0.27
   8   4   0    0.30    0.21
  -8   4   0    0.63    0.27
   8   4   0    0.58    0.23
  -8   4   0    0.35    0.21
  -8   4   0    0.68    0.19
  -8   4   0    0.37    0.21
   8   4   0    0.12    0.24
  -8   4   0    0.40    0.23
  -8   4   0    0.40    0.28
   8   4   0    0.40    0.29
  -8   4   0    0.57    0.16
  -8  -4   0    0.18    0.27
   8  -4   0    0.79    0.44
   6   4   2   17.32    0.59
  -6   4  -2   16.63    0.51
   6   4   2   16.25    0.62
   6   4   2   15.49    0.61
  -6   4  -2   16.35    0.58
  -6   4  -2   17.27    0.59
  -6   4  -2   16.29    0.52
   6   4   2   17.07    0.71
   6   4   2   15.68    0.66
  -6   4  -2   16.79    0.60
   6   4   2   17.45    0.71
  -6   4  -2   17.05    0.63
  -6  -4  -2   17.00    1.10
  -6  -4  -2   16.91    0.74
   6  -4   2   16.82    0.94
   4   4   4    3.98    0.32
  -4   4  -4    3.27    0.19
   4   4   4    3.50    0.30
  -4   4  -4    3.67    0.23
   4   4   4    3.90    0.28
   4   4   4    4.00    0.23
   4   4   4    4.07    0.30
  -4   4  -4    3.61    0.21
  -4   4  -4    3.57    0.25
   4   4   4    3.55    0.27
   4   4   4    3.71    0.25
  -4   4  -4    3.56    0.22
   4  -4   4    3.89    0.51
  -4  -4  -4    3.28    0.59
  -4  -4  -4    3.96    0.34
   2   4   6    0.08    0.11
   2   4   6    0.26    0.11
   2   4   6   -0.01    0.10
   2   4   6    0.06    0.12
  -2   4  -6    0.23    0.06
  -2   4  -6    0.07    0.09
   2   4   6    0.26    0.11
   2   4   6    0.42    0.14
   2   4   6    0.19    0.10
  -2   4  -6    0.16    0.07
  -2   4  -6    0.20    0.09
   2   4   6    0.13    0.11
  -2  -4  -6    0.43    0.38
   2  -4   6   -0.17    0.28
  -2  -4  -6    0.26    0.14
   0   4  -8    0.06    0.10
   0   4   8    0.20    0.11
   0   4   8    0.27    0.10
   0   4  -8    0.01    0.07
   0   4  -8    0.31    0.10
   0   4  -8    0.19    0.08
   0   4   8    0.05    0.09
   0   4   8    0.11    0.08
   0  -4  -8    0.22    0.34
   0  -4   8   -0.01    0.30
  -2   4  10    0.02    0.08
   2   4 -10    0.01    0.09
  -2   4  10   -0.09    0.12
   2   4 -10    0.00    0.12
   2   4 -10    0.08    0.13
  -2   4  10   -0.16    0.08
  -2   4  10   -0.04    0.09
   2   4 -10   -0.05    0.08
  -2   4  10    0.07    0.08
  -2   4  10    0.05    0.09
   2   4 -10    0.11    0.13
   2   4 -10   -0.26    0.10
  -2  -4  10   -0.26    0.30
   2  -4 -10    0.29    0.31
  -4   4  12    5.19    0.28
  -4   4  12    5.27    0.30
   4   4 -12    5.09    0.33
  -4   4  12    5.67    0.32
   4   4 -12    5.41    0.36
  -4   4  12    5.17    0.27
   4   4 -12    4.89    0.34
  -4   4  12    5.23    0.31
   4   4 -12    5.41    0.34
  -4   4  12    4.79    0.32
   4   4 -12    5.37    0.28
  -4   4  12    4.47    0.27
   4   4 -12    4.71    0.36
   4   4 -12    4.97    0.34
   4  -4 -12    5.34    0.56
  -4  -4  12    4.73    0.59
  -4  -4  12    5.22    0.38
  -6   4  14   30.31    0.97
  -6   4  14   29.10    1.00
  -6   4  14   30.21    0.88
  -6   4  14   30.00    0.87
  -6   4  14   29.80    0.87
   6   4 -14   28.59    0.97
   6   4 -14   31.18    0.95
  -6   4  14   28.97    0.92
  -6   4  14   30.44    0.83
   6   4 -14   29.60    1.03
   6   4 -14   28.93    1.05
  -6   4  14   28.56    0.96
   6   4 -14   30.71    0.89
   6  -4 -14   30.32    1.24
  -6  -4  14   30.98    1.12
  -6  -4  14   29.22    1.29
   8   4 -16   17.96    0.72
   8   4 -16   18.06    0.81
  -8   4  16   18.62    0.82
  -8   4  16   18.94    0.77
  -8   4  16   18.12    0.81
   8   4 -16   17.34    0.84
  -8   4  16   19.23    0.74
   8   4 -16   18.62    0.78
  -8   4  16   18.29    0.68
  -8   4  16   18.41    0.71
   8  -4 -16   17.91    0.97
  -8  -4  16   19.91    0.95
  -8  -4  16   17.70    1.19
 -10   4  18    7.14    0.54
  10   4 -18    7.12    0.56
 -10   4  18    6.92    0.58
  10   4 -18    7.60    0.64
  10   4 -18    6.10    0.61
 -10   4  18    6.11    0.56
 -10   4  18    7.16    0.47
 -10   4  18    6.70    0.58
 -10  -4  18    7.32    0.69
 -12   4  20    0.27    0.22
  12   4 -20    0.38    0.30
  12   4 -20    0.33    0.28
 -12   4  20   -0.03    0.33
  12   4 -20    0.52    0.37
 -12   4  20    0.44    0.26
  14   4 -22    0.68    0.34
 -14   4  22   -0.42    0.32
 -14   4  22    0.91    0.30
  14   4 -22    0.23    0.36
  16   4 -24   -0.08    0.33
 -16   4  24   -0.16    0.25
  16   4 -24    0.33    0.37
  18   4 -26    0.07    0.37
 -18   4  26    0.53    0.35
  18   4 -26    0.06    0.40
 -17   5   9    1.11    0.46
  17   5  -9    0.01    0.35
 -17   5   9    0.46    0.32
  17  -5  -9    0.28    0.57
 -15   5   7    2.21    0.48
 -15   5   7    1.88    0.38
  15   5  -7    1.49    0.41
  15  -5  -7    1.66    0.60
 -13   5   5    1.11    0.30
  13   5  -5    0.70    0.39
 -13   5   5    1.44    0.40
 -13   5   5    1.18    0.32
  13   5  -5    1.50    0.37
  13  -5  -5    1.83    0.57
 -11   5   3    0.01    0.18
  11   5  -3   -0.01    0.25
  11   5  -3    0.30    0.30
 -11   5   3    0.32    0.23
 -11   5   3   -0.27    0.24
 -11   5   3    0.73    0.34
 -11   5   3    0.31    0.21
 -11  -5   3   -0.19    0.31
  11  -5  -3    0.35    0.43
   9   5  -1   -0.12    0.22
   9   5  -1   -0.14    0.22
  -9   5   1   -0.34    0.22
  -9   5   1    0.08    0.29
  -9   5   1    0.07    0.16
   9   5  -1   -0.06    0.30
   9   5  -1   -0.02    0.27
  -9   5   1    0.28    0.20
   9  -5  -1    0.39    0.46
  -9  -5   1   -0.15    0.29
   7   5   1   12.01    0.62
  -7   5  -1   13.05    0.54
   7   5   1   12.47    0.55
   7   5   1   12.03    0.58
  -7   5  -1   11.67    0.47
   7   5   1   12.73    0.60
  -7   5  -1   10.84    0.54
  -7   5  -1   11.59    0.54
   7   5   1   12.98    0.68
  -7   5  -1   12.60    0.49
  -7  -5  -1   11.57    1.12
   7  -5   1   12.22    0.94
   5   5   3    7.23    0.43
   5   5   3    6.19    0.45
   5   5   3    6.90    0.43
  -5   5  -3    7.17    0.34
  -5   5  -3    7.29    0.37
  -5   5  -3    6.63    0.29
   5   5   3    8.09    0.42
  -5   5  -3    7.02    0.30
   5   5   3    6.45    0.38
  -5   5  -3    6.78    0.30
   5   5   3    6.53    0.45
  -5  -5  -3    6.50    0.81
   5  -5   3    7.01    0.74
  -3   5  -5    0.75    0.09
   3   5   5    0.72    0.18
   3   5   5    0.62    0.19
  -3   5  -5    0.89    0.13
   3   5   5    0.87    0.15
   3   5   5    0.83    0.18
   3   5   5    0.68    0.19
   3   5   5    0.81    0.21
  -3   5  -5    0.83    0.10
  -3   5  -5    0.91    0.14
   3  -5   5    0.91    0.40
  -3  -5  -5    1.46    0.56
   1   5   7   -0.13    0.10
   1   5   7   -0.05    0.08
   1   5   7    0.00    0.09
   1   5   7    0.23    0.12
   1   5   7    0.03    0.13
   1  -5   7   -0.33    0.38
  -1  -5  -7    0.18    0.46
   1   5  -9    6.94    0.27
  -1   5   9    7.12    0.32
   1   5  -9    6.99    0.31
   1   5  -9    7.32    0.32
   1   5  -9    7.11    0.32
  -1   5   9    6.99    0.32
  -1   5   9    7.09    0.29
  -1   5   9    6.69    0.32
  -1  -5   9    7.40    0.73
   1  -5  -9    6.28    0.70
  -3   5  11    4.40    0.30
  -3   5  11    4.14    0.25
  -3   5  11    4.46    0.25
   3   5 -11    4.73    0.32
   3   5 -11    4.47    0.29
   3   5 -11    4.03    0.29
   3   5 -11    4.51    0.33
   3   5 -11    4.64    0.31
  -3   5  11    4.42    0.26
   3   5 -11    4.91    0.32
  -3   5  11    4.09    0.26
   3   5 -11    4.26    0.26
  -3  -5  11    4.95    0.66
   3  -5 -11    4.14    0.61
   5   5 -13    0.55    0.23
  -5   5  13    0.54    0.16
   5   5 -13    0.59    0.28
   5   5 -13    0.25    0.24
  -5   5  13    0.51    0.20
  -5   5  13    0.50    0.17
  -5   5  13    0.46    0.19
   5   5 -13    0.91    0.27
   5   5 -13    0.30    0.24
  -5   5  13    0.49    0.18
   5   5 -13    0.74    0.20
  -5   5  13    0.34    0.21
  -5   5  13    0.40    0.21
   5  -5 -13    0.68    0.41
  -5  -5  13    0.73    0.54
   7   5 -15    3.30    0.42
  -7   5  15    3.82    0.38
   7   5 -15    3.03    0.41
   7   5 -15    4.06    0.37
  -7   5  15    4.08    0.38
   7   5 -15    3.48    0.40
   7   5 -15    3.66    0.42
  -7   5  15    3.44    0.38
   7   5 -15    3.47    0.41
  -7   5  15    4.10    0.35
  -7  -5  15    2.99    0.77
   7  -5 -15    2.73    0.54
  -9   5  17    0.43    0.32
   9   5 -17    0.23    0.25
  -9   5  17    0.21    0.22
  -9   5  17    0.06    0.27
   9   5 -17    0.66    0.27
  -9   5  17    0.27    0.21
  -9   5  17    0.15    0.18
   9   5 -17    0.02    0.28
  -9  -5  17   -1.03    0.71
  -9  -5  17   -0.13    0.30
   9  -5 -17    0.81    0.41
  11   5 -19   -0.03    0.29
 -11   5  19    0.03    0.29
 -11   5  19   -0.15    0.21
  11   5 -19   -0.06    0.25
 -11   5  19    0.18    0.24
  11   5 -19   -0.03    0.25
 -11   5  19    0.31    0.23
  13   5 -21   -0.33    0.32
  13   5 -21    0.20    0.30
 -13   5  21   -0.27    0.20
 -13   5  21   -0.01    0.32
 -15   5  23    0.62    0.42
 -15   5  23    0.53    0.29
  15   5 -23    0.61    0.36
 -16   6   8   -0.06    0.36
 -16   6   8    0.26    0.28
  16   6  -8    0.74    0.40
  16  -6  -8    0.62    0.51
  14   6  -6    0.49    0.42
 -14   6   6   -0.26    0.32
 -14   6   6   -0.26    0.22
  14   6  -6    0.03    0.31
 -14   6   6   -0.11    0.27
  14  -6  -6    0.43    0.49
  12   6  -4    0.80    0.32
  12   6  -4    0.46    0.35
 -12   6   4    1.42    0.40
 -12   6   4    0.36    0.31
 -12   6   4    0.35    0.24
  12  -6  -4    1.52    0.55
  10   6  -2    2.49    0.42
 -10   6   2    1.57    0.34
 -10   6   2    2.23    0.32
 -10   6   2    1.66    0.35
  10   6  -2    2.09    0.38
  10  -6  -2    2.22    0.57
   8   6   0    2.83    0.36
   8   6   0    2.45    0.37
  -8   6   0    3.01    0.31
   8   6   0    3.17    0.41
  -8   6   0    2.68    0.32
  -8   6   0    2.79    0.34
  -8   6   0    2.77    0.30
  -8   6   0    2.84    0.31
   8   6   0    3.45    0.40
   8  -6   0    2.57    0.60
  -8  -6   0    2.69    0.90
   6   6   2    1.60    0.28
   6   6   2    1.42    0.30
  -6   6  -2    1.45    0.20
   6   6   2    2.03    0.31
  -6   6  -2    1.26    0.19
  -6   6  -2    1.21    0.23
   6  -6   2    1.19    0.49
  -6  -6  -2    1.24    0.74
   4   6   4   -0.17    0.19
  -4   6  -4    0.03    0.09
   4   6   4   -0.19    0.18
   4   6   4    0.32    0.23
   4   6   4    0.27    0.24
   4   6   4    0.09    0.16
  -4   6  -4   -0.02    0.14
  -4  -6  -4    0.37    0.64
   4  -6   4    0.51    0.49
   2   6   6    4.90    0.33
   2   6   6    4.80    0.28
   2   6   6    5.23    0.30
   2   6   6    5.33    0.29
  -2  -6  -6    5.83    0.82
   2  -6   6    4.52    0.69
   0   6   8    0.70    0.17
   0   6   8    0.47    0.13
   0   6  -8    0.80    0.14
   0  -6   8    1.14    0.53
   0  -6  -8    0.46    0.57
   2   6 -10    0.56    0.16
   2   6 -10    0.51    0.13
   2   6 -10    0.55    0.14
  -2   6  10    0.43    0.12
  -2   6  10    0.79    0.18
  -2   6  10    0.67    0.13
   2  -6 -10    0.62    0.53
  -2  -6  10    0.76    0.56
   4   6 -12    1.99    0.31
   4   6 -12    2.17    0.29
  -4   6  12    2.25    0.26
   4   6 -12    2.41    0.29
  -4   6  12    2.80    0.26
  -4   6  12    2.33    0.23
   4   6 -12    2.66    0.29
  -4   6  12    2.27    0.21
   4  -6 -12    0.92    0.51
  -4  -6  12    1.30    0.62
  -6   6  14    1.53    0.24
  -6   6  14    2.13    0.26
  -6   6  14    2.31    0.28
   6   6 -14    2.23    0.35
   6   6 -14    1.85    0.30
  -6   6  14    2.98    0.31
   6   6 -14    1.61    0.32
  -6   6  14    2.17    0.30
   6  -6 -14    2.12    0.56
  -6  -6  14    2.02    0.67
  -8   6  16    0.40    0.19
   8   6 -16    0.37    0.22
  -8   6  16    0.84    0.28
  -8   6  16    0.47    0.20
   8   6 -16    0.24    0.24
  -8   6  16    0.57    0.28
   8   6 -16    0.23    0.26
   8   6 -16    0.42    0.28
   8  -6 -16    1.06    0.49
  -8  -6  16    0.24    0.67
  10   6 -18    4.40    0.53
 -10   6  18    4.61    0.50
 -10   6  18    4.05    0.48
  10   6 -18    3.81    0.46
 -10   6  18    3.84    0.42
  10  -6 -18    3.93    0.65
  12   6 -20    1.88    0.43
 -12   6  20    0.73    0.28
 -12   6  20    0.86    0.32
  12   6 -20    0.89    0.35
 -12   6  20    1.05    0.38
  14   6 -22   -0.06    0.39
 -14   6  22   -0.21    0.35
  14   6 -22    0.37    0.34
 -14   6  22    0.49    0.29
  13   7  -5   -0.52    0.31
 -13   7   5    0.18    0.38
 -13   7   5    0.35    0.31
 -13   7   5    0.00    0.25
  13   7  -5   -0.39    0.28
  13  -7  -5    0.12    0.49
 -11   7   3    0.15    0.23
 -11   7   3    0.65    0.29
 -11   7   3    0.22    0.34
  11   7  -3    0.30    0.33
  11   7  -3    0.19    0.30
  11  -7  -3    0.02    0.48
  -9   7   1   -0.26    0.17
  -9   7   1    0.26    0.28
  -9   7   1    0.13    0.22
   9   7  -1    0.21    0.31
   9   7  -1    0.00    0.27
   9  -7  -1    0.29    0.49
  -9  -7   1   -0.72    0.87
  -7   7  -1    0.97    0.21
  -7   7  -1    1.18    0.18
   7   7   1    0.47    0.24
   7   7   1    1.71    0.35
  -7   7  -1    1.41    0.24
   7   7   1    0.91    0.30
  -7   7  -1    0.76    0.19
  -7   7  -1    1.26    0.25
   7  -7   1    0.00    0.47
  -7  -7  -1   -0.17    0.76
   5   7   3    0.28    0.19
   5   7   3    0.34    0.23
  -5   7  -3    0.42    0.15
  -5   7  -3    0.34    0.12
   5   7   3    0.55    0.23
   5  -7   3    0.74    0.53
  -5  -7  -3    1.33    0.77
   3   7   5    0.70    0.22
   3   7   5    0.82    0.23
   3   7   5    0.73    0.20
   3   7   5    0.42    0.18
   3  -7   5    1.07    0.55
  -3  -7  -5    0.66    0.66
   1   7   7    0.23    0.17
   1   7   7    0.47    0.15
  -1  -7  -7    0.50    0.58
   1  -7   7    1.02    0.57
  -1   7   9    1.28    0.17
   1   7  -9    0.94    0.17
  -1   7   9    1.27    0.21
   1   7  -9    1.12    0.15
  -1  -7   9    0.70    0.60
   1  -7  -9    0.72    0.57
   3   7 -11    0.11    0.18
   3   7 -11    0.25    0.19
  -3   7  11    0.13    0.17
   3   7 -11    0.25    0.14
   3   7 -11    0.18    0.21
  -3   7  11    0.15    0.13
   3  -7 -11    0.26    0.49
  -3  -7  11   -0.12    0.55
  -5   7  13   -0.04    0.15
  -5   7  13    0.15    0.20
   5   7 -13    0.01    0.15
  -5   7  13   -0.27    0.16
  -5   7  13    0.11    0.13
  -5   7  13   -0.18    0.20
   5   7 -13    0.44    0.25
   5   7 -13    0.15    0.22
   5  -7 -13    0.35    0.50
  -5  -7  13   -0.42    0.62
  -7   7  15    1.71    0.26
  -7   7  15    1.59    0.31
   7   7 -15    1.16    0.33
  -7   7  15    1.57    0.30
   7   7 -15    0.72    0.30
  -7  -7  15    0.96    0.77
   7  -7 -15    1.15    0.56
  -9   7  17    0.42    0.24
  -9   7  17    0.19    0.26
  -9   7  17    0.35    0.34
   9   7 -17    0.30    0.31
   9  -7 -17    0.57    0.51
  -9  -7  17   -0.09    0.85
 -11   7  19    1.86    0.40
  11   7 -19    3.18    0.47
 -11   7  19    3.18    0.42
 -11   7  19    2.61    0.47
  11   7 -19    3.07    0.52
 -10   8   2    0.56    0.24
 -10   8   2    0.52    0.25
  10   8  -2    0.73    0.36
 -10   8   2   -0.04    0.31
  10  -8  -2    1.22    0.63
  -8   8   0    0.45    0.18
  -8   8   0    0.58    0.27
   8   8   0    0.00    0.28
   8   8   0    0.38    0.32
  -8   8   0    0.29    0.20
   8  -8   0   -0.48    0.51
  -8  -8   0    0.07    0.94
   6   8   2    0.34    0.27
   6   8   2    0.27    0.27
  -6  -8  -2    1.87    0.92
   6  -8   2    0.66    0.62
   4   8   4   -0.04    0.21
   4   8   4    0.09    0.20
   4   8   4    0.44    0.19
   4  -8   4    0.48    0.58
  -4  -8  -4   -1.06    0.69
   2   8   6   -0.07    0.15
   2   8   6    0.22    0.21
   2   8   6    0.25    0.18
   2   8   6    0.38    0.20
  -2  -8  -6   -0.14    0.65
   2  -8   6    0.04    0.60
   0   8   8    0.25    0.14
   0  -8   8   -0.06    0.58
   0  -8  -8    0.35    0.64
   2   8 -10    0.59    0.17
  -2  -8  10   -0.28    0.62
   2  -8 -10   -0.41    0.58
  -4   8  12    0.53    0.17
  -4   8  12    0.79    0.20
  -4   8  12    0.42    0.17
   4   8 -12    0.60    0.22
   4   8 -12    1.08    0.28
   4  -8 -12   -0.18    0.56
  -4  -8  12    0.81    0.72
  -6   8  14   -0.03    0.25
   6   8 -14    0.01    0.23
  -6   8  14   -0.07    0.19
   6   8 -14    0.19    0.26
  -6   8  14    0.15    0.18
  -6  -8  14   -1.79    0.69
   6  -8 -14   -0.65    0.48
  -8   8  16    0.38    0.33
   8   8 -16    0.44    0.31
   8   8 -16    0.19    0.32
  -8   8  16    0.44    0.23
  -8   8  16    0.33    0.25
  -8  -8  16    1.12    0.89
   8  -8 -16    0.33    0.55
   3   9   5   -0.15    0.17
   3   9   5    0.23    0.23
  -3  -9  -5    0.68    0.86
   3  -9   5    0.26    0.68
   1   9   7   -0.07    0.20
   1   9   7    0.43    0.22
  -1  -9  -7    0.40    0.76
   1  -9   7    0.38    0.72
  -1  -9   9    1.07    0.81
   1  -9  -9    0.85    0.78
   3   9 -11    0.17    0.24
   3   9 -11   -0.07    0.16
  -3  -9  11    0.25    0.84
   3  -9 -11    0.11    0.69
 -20   0  11   -0.04    0.28
  20   0 -11   -0.18    0.36
  18   0  -9   -0.23    0.30
 -18   0   9   -0.04    0.27
 -18   0   9   -0.24    0.32
  16   0  -7   -0.14    0.29
 -16   0   7    0.14    0.25
 -16   0   7   -0.65    0.25
 -16   0   7   -0.20    0.28
 -14   0   5    0.01    0.26
  14   0  -5   -0.28    0.27
 -14   0   5   -0.07    0.23
 -12   0   3    0.04    0.21
  12   0  -3    0.05    0.24
 -12   0   3    0.06    0.20
 -12   0   3   -0.13    0.19
  12   0  -3    0.38    0.23
 -12   0   3   -0.01    0.21
 -10   0   1   -0.05    0.16
  10   0  -1   -0.02    0.19
 -10   0   1    0.01    0.16
 -10   0   1   -0.18    0.16
 -10   0   1   -0.19    0.16
  10   0  -1    0.14    0.20
  -8   0  -1    0.03    0.16
  -8   0  -1   -0.01    0.14
   8   0   1    0.00    0.16
   8   0   1   -0.04    0.22
   8   0   1   -0.11    0.09
  -8   0  -1   -0.09    0.16
  -8   0  -1   -0.09    0.19
  -8   0  -1   -0.15    0.23
   8   0   1   -0.15    0.18
  -8   0  -1    0.08    0.18
  -6   0  -3   -0.04    0.12
  -6   0  -3   -0.09    0.14
  -6   0  -3    0.08    0.13
   6   0   3   -0.05    0.21
  -6   0  -3   -0.18    0.16
   6   0   3   -0.06    0.05
  -6   0  -3   -0.02    0.21
   4   0   5   -0.02    0.03
  -4   0  -5   -0.19    0.13
  -4   0  -5   -0.10    0.16
  -4   0  -5    0.26    0.19
  -4   0  -5   -0.03    0.11
   4   0   5    0.01    0.19
  -2   0  -7   -0.15    0.07
  -2   0  -7   -0.11    0.10
   2   0   7   -0.05    0.03
  -2   0  -7    0.00    0.11
   2   0   7   -0.04    0.11
   2   0   7   -0.08    0.08
  -2   0  -7    0.02    0.10
   0   0  -9    0.03    0.08
   0   0   9    0.00    0.05
   2   0 -11    0.05    0.09
  -2   0  11    0.12    0.15
  -2   0  11    0.02    0.15
   2   0 -11   -0.10    0.13
  -2   0  11    0.11    0.09
   2   0 -11    0.04    0.15
   4   0 -13   -0.01    0.16
   4   0 -13    0.00    0.11
  -4   0  13    0.08    0.17
   4   0 -13    0.00    0.12
   4   0 -13   -0.06    0.12
  -4   0  13   -0.24    0.15
  -4   0  13   -0.02    0.12
  -6   0  15    0.07    0.16
   6   0 -15    0.31    0.21
  -6   0  15   -0.08    0.13
  -6   0  15   -0.16    0.12
  -6   0  15    0.00    0.13
   6   0 -15    0.03    0.06
   6   0 -15   -0.10    0.14
  -6   0  15   -0.24    0.18
   6   0 -15    0.00    0.15
   6   0 -15   -0.13    0.15
  -8   0  17   -0.09    0.14
  -8   0  17   -0.14    0.14
   8   0 -17   -0.07    0.15
   8   0 -17   -0.08    0.15
  -8   0  17   -0.02    0.16
   8   0 -17    0.07    0.17
  10   0 -19    0.11    0.22
 -10   0  19    0.08    0.18
 -10   0  19   -0.03    0.18
  10   0 -19    0.16    0.19
 -10   0  19    0.70    0.24
  12   0 -21    0.29    0.24
 -12   0  21    0.18    0.25
 -12   0  21    0.26    0.23
  12   0 -21   -0.06    0.27
 -14   0  23    0.41    0.27
 -14   0  23    0.81    0.33
  14   0 -23    0.98    0.31
  16   0 -25    0.02    0.29
 -16   0  25   -0.14    0.24
 -16   0  25    0.33    0.33
 -18   0  27    0.12    0.30
  18   0 -27    0.16    0.33
 -20   0  29   -0.14    0.31
  20   0 -29    0.01    0.36
  21   1 -12   -0.02    0.38
 -21   1  12    0.35    0.37
 -21   1  12    0.31    0.41
 -21  -1  12    0.20    0.34
 -19   1  10    0.70    0.39
 -19   1  10   -0.15    0.26
  19   1 -10    0.09    0.36
 -19  -1  10   -0.14    0.28
  19  -1 -10   -0.03    0.31
  17   1  -8    0.22    0.31
 -17   1   8    0.19    0.28
 -17   1   8    0.08    0.29
 -17  -1   8   -0.19    0.26
  17  -1  -8   -0.31    0.28
  15   1  -6    1.95    0.42
 -15   1   6    1.11    0.36
  15   1  -6    1.23    0.35
 -15   1   6    0.98    0.33
 -15   1   6    0.76    0.30
  15  -1  -6    1.12    0.31
 -15  -1   6    0.73    0.35
 -15  -1   6    1.39    0.34
  13   1  -4    0.12    0.27
 -13   1   4    0.34    0.25
 -13   1   4    0.26    0.23
 -13   1   4   -0.13    0.21
 -13   1   4    0.03    0.24
  13   1  -4    0.07    0.28
 -13  -1   4   -0.18    0.22
 -13  -1   4    0.35    0.26
  13  -1  -4    0.21    0.23
 -13  -1   4    0.51    0.24
 -11   1   2   44.39    1.53
 -11   1   2   42.93    1.39
 -11   1   2   44.15    1.31
  11   1  -2   44.30    1.28
  11   1  -2   43.43    1.31
 -11   1   2   44.91    1.28
 -11   1   2   45.96    1.53
  11  -1  -2   44.54    1.21
 -11  -1   2   44.21    1.27
 -11  -1   2   41.32    1.55
 -11  -1   2   44.00    1.29
  -9   1   0    2.62    0.36
  -9   1   0    3.16    0.37
  -9   1   0    2.75    0.30
  -9   1   0    3.48    0.42
  -9   1   0    2.65    0.35
   9   1   0    3.34    0.33
   9   1   0    3.02    0.33
  -9   1   0    2.83    0.31
  -9  -1   0    3.09    0.40
  -9  -1   0    2.63    0.31
   9  -1   0    3.40    0.31
   9  -1   0    3.04    0.29
  -9  -1   0    2.72    0.29
  -9  -1   0    3.30    0.41
  -7   1  -2   56.02    1.62
  -7   1  -2   58.32    1.62
   7   1   2   60.10    1.66
  -7   1  -2   55.84    1.43
   7   1   2   59.17    1.65
  -7   1  -2   58.26    1.67
   7   1   2   58.40    1.45
  -7   1  -2   55.25    1.63
   7   1   2   58.19    1.43
  -7  -1  -2   54.02    1.44
  -7  -1  -2   56.80    1.63
  -7  -1  -2   58.42    1.63
   7  -1   2   58.91    1.59
  -7  -1  -2   61.02    1.75
  -7  -1  -2   58.34    1.42
  -7  -1  -2   58.76    1.69
  -5   1  -4  230.24    5.39
  -5   1  -4  229.91    5.40
  -5   1  -4  231.91    5.56
  -5   1  -4  230.36    5.36
  -5   1  -4  223.39    4.83
   5   1   4  230.24    5.42
   5   1   4  225.39    5.42
   5   1   4  227.68    4.86
   5  -1   4  227.33    5.35
   5  -1   4  229.16    5.36
  -5  -1  -4  234.93    5.39
  -5  -1  -4  229.27    5.61
  -5  -1  -4  228.86    5.41
  -5  -1  -4  228.24    5.41
   3   1   6   14.19    0.54
  -3   1  -6   14.32    0.49
  -3   1  -6   14.94    0.51
  -3   1  -6   14.58    0.49
   3   1   6   12.65    0.49
   3   1   6   14.29    0.52
  -3   1  -6   14.73    0.50
  -3   1  -6   13.33    0.49
   3  -1   6   13.73    0.47
  -3  -1  -6   13.81    0.51
  -3  -1  -6   14.17    0.51
  -3  -1  -6   14.65    0.54
  -3  -1  -6   14.38    0.51
   3  -1   6   13.82    0.48
   1   1   8  351.92    7.94
  -1   1  -8  345.91    7.92
  -1   1  -8  352.45    8.03
   1   1   8  351.62    8.05
  -1   1  -8  349.52    7.92
   1   1   8  356.43    7.94
  -1   1  -8  356.11    8.26
  -1   1  -8  347.94    8.02
   1   1   8  351.76    8.06
  -1  -1  -8  357.56    8.04
   1  -1   8  352.91    8.00
   1  -1   8  360.60    8.01
  -1  -1  -8  344.43    8.04
  -1  -1  -8  339.10    8.29
  -1   1  10  153.93    3.56
   1   1 -10  153.97    3.59
   1   1 -10  152.33    3.56
   1   1 -10  149.09    3.58
  -1   1  10  150.73    3.56
  -1   1  10  151.05    3.59
  -1   1  10  151.92    3.58
   1   1 -10  152.22    3.55
  -1  -1  10  152.39    3.56
   1  -1 -10  153.86    3.58
  -1  -1  10  152.76    3.57
   1  -1 -10  152.51    3.57
   3   1 -12  295.38    6.98
  -3   1  12  290.76    6.97
  -3   1  12  295.47    6.96
  -3   1  12  298.05    6.89
   3   1 -12  298.52    6.90
   3   1 -12  304.09    6.98
  -3  -1  12  301.31    6.96
  -3  -1  12  305.92    6.97
   3  -1 -12  302.96    6.94
   3  -1 -12  307.40    6.95
  -3  -1  12  302.88    6.90
  -5   1  14    7.24    0.42
  -5   1  14    7.13    0.35
   5   1 -14    7.50    0.42
   5   1 -14    7.47    0.44
   5   1 -14    6.36    0.35
  -5   1  14    6.92    0.43
  -5   1  14    7.50    0.42
   5   1 -14    7.13    0.42
  -5  -1  14    7.18    0.42
   5  -1 -14    7.59    0.41
  -5  -1  14    7.41    0.43
  -5  -1  14    6.54    0.43
   5  -1 -14    7.37    0.40
   5  -1 -14    7.77    0.41
  -5  -1  14    6.99    0.44
   7   1 -16    0.09    0.20
   7   1 -16    0.12    0.16
   7   1 -16   -0.06    0.21
   7   1 -16    0.02    0.16
  -7   1  16    0.01    0.18
  -7   1  16    0.01    0.14
  -7   1  16   -0.12    0.18
   7   1 -16   -0.07    0.16
  -7   1  16    0.00    0.16
  -7   1  16   -0.32    0.22
  -7   1  16   -0.27    0.12
   7  -1 -16    0.00    0.16
  -7  -1  16   -0.12    0.14
   7  -1 -16   -0.06    0.19
  -7  -1  16    0.06    0.22
  -7  -1  16   -0.14    0.15
   7  -1 -16   -0.09    0.14
  -7  -1  16    0.28    0.21
  -7  -1  16    0.14    0.15
  -7  -1  16    0.58    0.23
   9   1 -18    4.51    0.40
   9   1 -18    5.30    0.41
   9   1 -18    4.26    0.46
  -9   1  18    4.54    0.46
  -9   1  18    4.24    0.38
  -9   1  18    4.53    0.44
  -9   1  18    4.81    0.41
  -9  -1  18    5.64    0.43
  -9  -1  18    4.40    0.49
  -9  -1  18    4.56    0.38
   9  -1 -18    4.85    0.37
   9  -1 -18    5.09    0.39
 -11   1  20    1.45    0.34
 -11   1  20    2.51    0.35
 -11   1  20    2.07    0.34
  11   1 -20    2.64    0.37
  11   1 -20    2.26    0.35
 -11  -1  20    1.87    0.33
  11  -1 -20    2.33    0.31
 -11  -1  20    2.26    0.33
  13   1 -22    5.68    0.54
 -13   1  22    5.91    0.53
 -13   1  22    7.53    0.62
  13   1 -22    5.66    0.55
 -13  -1  22    5.29    0.63
 -13  -1  22    6.00    0.53
  13  -1 -22    5.73    0.48
 -15   1  24    1.20    0.38
  15   1 -24    1.63    0.42
  15   1 -24    0.94    0.34
 -15   1  24    1.20    0.33
  15  -1 -24    1.74    0.35
 -15  -1  24    0.78    0.32
  17   1 -26    1.14    0.38
 -17   1  26    1.64    0.46
 -17   1  26    1.38    0.38
 -17  -1  26    0.93    0.36
  17  -1 -26    1.25    0.37
 -19   1  28   -0.01    0.30
  19   1 -28    0.09    0.35
 -19   1  28   -0.21    0.36
  19  -1 -28   -0.34    0.33
 -19  -1  28    0.29    0.35
 -20   2  11   -0.09    0.29
  20   2 -11   -0.07    0.37
 -20   2  11    0.18    0.40
 -20  -2  11    0.08    0.34
 -18   2   9    0.48    0.32
  18   2  -9    1.52    0.49
  18   2  -9    0.70    0.38
 -18   2   9    0.72    0.35
 -18  -2   9    0.58    0.33
 -16   2   7    0.53    0.34
 -16   2   7    0.38    0.27
  16   2  -7    0.82    0.39
 -16   2   7    0.50    0.29
  16   2  -7    0.09    0.32
 -16  -2   7    0.51    0.28
 -14   2   5    0.56    0.31
 -14   2   5   -0.01    0.23
  14   2  -5   -0.22    0.26
 -14   2   5    0.25    0.24
  14   2  -5    0.10    0.31
 -14  -2   5    0.41    0.30
 -14  -2   5   -0.50    0.21
 -12   2   3    1.51    0.40
 -12   2   3    1.65    0.35
  12   2  -3    1.86    0.34
 -12   2   3    1.28    0.29
  12   2  -3    1.91    0.35
 -12   2   3    1.63    0.30
 -12  -2   3    1.86    0.30
 -12  -2   3    1.60    0.38
  12  -2  -3    2.31    0.28
 -10   2   1    0.93    0.22
  10   2  -1    1.00    0.28
 -10   2   1    0.90    0.22
 -10   2   1    0.68    0.21
  10   2  -1    0.95    0.29
  10   2  -1    0.62    0.24
 -10   2   1    0.51    0.21
 -10   2   1    0.59    0.27
 -10  -2   1    0.66    0.21
  10  -2  -1    0.89    0.19
 -10  -2   1    0.91    0.28
  -8   2  -1   27.87    0.82
   8   2   1   26.67    0.93
  -8   2  -1   27.34    0.96
   8   2   1   25.95    0.98
   8   2   1   25.49    0.83
  -8   2  -1   26.22    0.85
  -8   2  -1   26.51    0.91
  -8   2  -1   27.22    0.94
   8   2   1   26.11    0.85
  -8   2  -1   26.25    0.97
  -8   2  -1   26.82    0.90
  -8  -2  -1   25.95    1.02
   8  -2   1   24.79    1.06
  -8  -2  -1   27.01    0.79
  -6   2  -3   16.89    0.62
   6   2   3   16.60    0.59
  -6   2  -3   15.61    0.53
  -6   2  -3   16.32    0.65
   6   2   3   16.79    0.68
  -6   2  -3   16.27    0.59
  -6   2  -3   17.20    0.66
   6   2   3   16.78    0.68
  -6   2  -3   16.87    0.62
  -6  -2  -3   17.43    0.73
  -6  -2  -3   17.05    0.66
  -6  -2  -3   16.19    0.68
   6  -2   3   17.63    0.79
  -4   2  -5    0.17    0.08
  -4   2  -5    0.13    0.15
  -4   2  -5    0.09    0.12
  -4   2  -5    0.02    0.10
   4   2   5    0.17    0.13
   4   2   5    0.20    0.17
   4   2   5   -0.08    0.10
   4   2   5    0.21    0.17
  -4   2  -5    0.21    0.10
   4  -2   5    0.48    0.27
  -4  -2  -5    0.21    0.15
  -4  -2  -5   -0.02    0.06
  -4  -2  -5    0.17    0.15
  -2   2  -7   76.34    1.79
  -2   2  -7   76.76    1.79
   2   2   7   74.67    1.86
  -2   2  -7   72.85    1.82
  -2   2  -7   74.09    1.83
   2   2   7   75.55    1.88
   2   2   7   75.18    1.86
   2   2   7   75.22    1.88
   2  -2   7   75.05    1.87
  -2  -2  -7   76.70    1.94
   0   2  -9    8.75    0.33
   0   2   9    8.73    0.35
   0   2   9    9.24    0.34
   0   2   9    8.26    0.33
   0   2  -9    8.38    0.31
   0   2  -9    8.57    0.33
   0   2   9    9.00    0.36
   0   2  -9    8.48    0.31
   0  -2   9    8.40    0.33
  -2   2  11    0.00    0.08
   2   2 -11    0.13    0.14
  -2   2  11    0.18    0.13
   2   2 -11    0.12    0.14
   2   2 -11   -0.10    0.08
   2   2 -11    0.23    0.09
  -2   2  11    0.05    0.13
  -2   2  11    0.00    0.09
   2   2 -11   -0.13    0.07
  -2  -2  11    0.08    0.11
  -4   2  13   48.94    1.34
  -4   2  13   50.28    1.19
  -4   2  13   49.10    1.34
  -4   2  13   50.43    1.37
   4   2 -13   48.05    1.36
   4   2 -13   49.56    1.40
  -4   2  13   46.31    1.36
   4   2 -13   49.09    1.20
   4   2 -13   49.84    1.39
  -4   2  13   48.51    1.34
   4   2 -13   47.24    1.37
  -4  -2  13   51.15    1.45
  -6   2  15   15.41    0.62
   6   2 -15   15.52    0.69
  -6   2  15   16.48    0.67
  -6   2  15   15.14    0.56
  -6   2  15   14.71    0.65
  -6   2  15   16.39    0.69
   6   2 -15   16.15    0.70
   6   2 -15   15.83    0.69
   6   2 -15   15.91    0.60
  -6   2  15   16.39    0.67
   6   2 -15   16.97    0.70
   6   2 -15   16.83    0.66
  -6  -2  15   15.98    0.53
  -6  -2  15   15.60    0.73
  -8   2  17    6.27    0.38
   8   2 -17    6.26    0.42
  -8   2  17    6.07    0.47
  -8   2  17    5.87    0.49
  -8   2  17    5.69    0.38
   8   2 -17    6.47    0.47
   8   2 -17    6.71    0.42
   8   2 -17    6.27    0.48
  -8   2  17    5.81    0.44
  -8  -2  17    5.13    0.34
   8  -2 -17    5.96    0.31
  -8  -2  17    5.05    0.50
   8  -2 -17    6.57    0.48
 -10   2  19    3.62    0.38
 -10   2  19    3.26    0.42
  10   2 -19    3.77    0.41
 -10   2  19    2.91    0.41
 -10   2  19    3.01    0.36
  10   2 -19    3.39    0.45
  10   2 -19    2.95    0.37
 -10  -2  19    3.18    0.33
 -10  -2  19    3.09    0.44
  10  -2 -19    3.19    0.30
 -12   2  21    2.65    0.38
 -12   2  21    2.47    0.37
  12   2 -21    2.44    0.46
  12   2 -21    2.82    0.41
  12   2 -21    2.05    0.39
 -12   2  21    2.08    0.40
  12  -2 -21    2.54    0.31
 -12  -2  21    1.99    0.42
 -12  -2  21    2.28    0.35
 -14   2  23    0.46    0.29
 -14   2  23    0.78    0.36
  14   2 -23    0.12    0.29
 -14   2  23    0.33    0.26
  14   2 -23    0.14    0.30
 -14  -2  23    0.29    0.29
  16   2 -25    0.06    0.31
 -16   2  25    0.52    0.30
  16   2 -25   -0.32    0.30
 -16   2  25    0.17    0.30
 -16  -2  25    0.18    0.30
  18   2 -27    0.70    0.43
 -18   2  27    1.04    0.36
 -18   2  27    0.32    0.37
  18   2 -27    0.30    0.37
 -18  -2  27    1.09    0.40
  19   3 -10    0.79    0.39
 -19   3  10    1.20    0.41
  19   3 -10    1.37    0.53
  17   3  -8    0.27    0.40
 -17   3   8    0.08    0.29
  17   3  -8    0.21    0.36
  17  -3  -8    1.13    0.62
 -17  -3   8    1.20    0.35
  15   3  -6    8.18    0.68
 -15   3   6    7.44    0.63
 -15   3   6    7.33    0.73
  15   3  -6    7.30    0.68
 -15  -3   6    6.78    0.49
  15  -3  -6    7.59    0.88
 -13   3   4    0.47    0.28
  13   3  -4    0.28    0.29
 -13   3   4    0.18    0.22
 -13   3   4   -0.08    0.32
  13   3  -4   -0.13    0.29
 -13  -3   4    0.08    0.28
 -13  -3   4    0.89    0.28
  13  -3  -4   -0.39    0.47
  11   3  -2    0.06    0.29
  11   3  -2    0.28    0.27
  11   3  -2   -0.11    0.27
 -11   3   2   -0.19    0.17
 -11   3   2   -0.15    0.28
 -11   3   2    0.53    0.24
 -11   3   2    0.37    0.26
 -11  -3   2    0.31    0.21
 -11  -3   2   -0.11    0.26
  11  -3  -2   -0.48    0.43
  -9   3   0    8.84    0.53
   9   3   0    9.19    0.50
  -9   3   0    8.03    0.42
   9   3   0    8.40    0.54
  -9   3   0    8.22    0.55
  -9   3   0    7.91    0.50
  -9   3   0    7.22    0.50
   9   3   0    8.19    0.48
  -9  -3   0    8.51    0.58
   9  -3   0    7.85    0.73
  -9  -3   0    8.32    0.38
  -7   3  -2    0.46    0.20
  -7   3  -2    0.78    0.19
  -7   3  -2    0.57    0.14
  -7   3  -2    0.44    0.20
  -7   3  -2    0.70    0.24
  -7   3  -2    0.58    0.20
  -7   3  -2    0.70    0.23
   7   3   2    0.86    0.25
   7   3   2    0.47    0.23
   7   3   2    1.23    0.23
   7   3   2    0.93    0.27
   7   3   2    0.73    0.22
  -7  -3  -2    0.37    0.22
   7  -3   2    0.00    0.30
  -5   3  -4   80.27    1.97
   5   3   4   79.13    1.93
   5   3   4   78.63    2.07
   5   3   4   78.86    2.07
  -5   3  -4   77.24    1.96
  -5   3  -4   80.03    1.75
   5   3   4   78.39    1.82
  -5   3  -4   78.93    1.75
  -5   3  -4   79.33    2.02
  -5   3  -4   78.62    2.00
  -5   3  -4   79.61    1.86
   5   3   4   79.90    1.86
  -5   3  -4   79.97    1.72
   5  -3   4   80.91    2.36
  -5  -3  -4   80.36    2.18
  -5  -3  -4   75.62    2.38
   3   3   6    0.71    0.12
   3   3   6    0.52    0.17
   3   3   6    0.19    0.16
  -3   3  -6    0.46    0.10
   3   3   6    0.46    0.17
  -3   3  -6    0.51    0.11
   3   3   6    0.39    0.13
  -3   3  -6    0.43    0.09
  -3   3  -6    0.39    0.12
  -3   3  -6    0.39    0.10
   3   3   6    0.46    0.16
   3   3   6    0.48    0.13
  -3  -3  -6    0.60    0.20
   3  -3   6    0.41    0.13
  -3  -3  -6    0.96    0.40
   3  -3   6    0.61    0.27
   1   3   8    0.80    0.14
   1   3   8    0.62    0.14
  -1   3  -8    0.87    0.12
   1   3   8    0.67    0.13
  -1   3  -8    0.75    0.11
   1   3   8    0.87    0.14
   1   3   8    0.64    0.13
  -1   3  -8    0.78    0.11
   1   3   8    0.56    0.12
  -1  -3  -8    1.22    0.33
   1  -3   8    0.86    0.29
   1  -3   8    0.70    0.09
   1  -3   8    0.38    0.07
  -1   3  10   26.67    0.71
   1   3 -10   26.73    0.62
   1   3 -10   25.84    0.70
  -1   3  10   25.45    0.76
   1   3 -10   25.50    0.75
  -1   3  10   25.95    0.77
  -1   3  10   25.47    0.62
   1   3 -10   25.95    0.69
   1   3 -10   25.45    0.61
   1   3 -10   26.13    0.76
  -1   3  10   25.65    0.70
  -1   3  10   26.14    0.62
   1   3 -10   26.55    0.70
  -1   3  10   25.63    0.71
   1  -3 -10   26.63    1.01
  -1  -3  10   25.07    0.76
  -1  -3  10   24.40    0.98
  -3   3  12   16.43    0.57
   3   3 -12   16.70    0.59
  -3   3  12   17.88    0.61
   3   3 -12   17.12    0.61
   3   3 -12   17.88    0.55
   3   3 -12   16.58    0.50
   3   3 -12   17.14    0.63
  -3   3  12   17.44    0.57
  -3   3  12   17.19    0.61
  -3   3  12   16.94    0.56
   3   3 -12   17.38    0.59
  -3   3  12   17.50    0.47
  -3   3  12   17.43    0.51
   3   3 -12   16.15    0.62
  -3  -3  12   16.41    0.64
   3  -3 -12   18.30    0.78
  -3  -3  12   17.51    0.82
   5   3 -14    0.00    0.16
   5   3 -14    0.15    0.20
   5   3 -14   -0.07    0.19
  -5   3  14    0.46    0.19
  -5   3  14   -0.14    0.14
  -5   3  14   -0.15    0.16
   5   3 -14    0.29    0.16
  -5   3  14    0.08    0.12
  -5   3  14   -0.01    0.10
   5   3 -14   -0.12    0.18
  -5   3  14   -0.04    0.12
   5   3 -14    0.18    0.14
  -5   3  14    0.32    0.18
  -5  -3  14   -0.26    0.34
   5  -3 -14    0.21    0.26
  -5  -3  14    0.07    0.16
  -7   3  16    0.06    0.21
  -7   3  16    0.44    0.18
   7   3 -16   -0.04    0.23
   7   3 -16   -0.11    0.21
  -7   3  16    0.50    0.24
  -7   3  16    0.06    0.21
  -7   3  16    0.20    0.24
   7   3 -16    0.02    0.23
   7   3 -16    0.12    0.21
   7   3 -16    0.46    0.19
  -7   3  16    0.19    0.14
   7   3 -16    0.13    0.17
  -7   3  16    0.11    0.14
  -7  -3  16    0.12    0.21
  -7  -3  16   -0.39    0.48
   7  -3 -16    0.19    0.28
  -9   3  18    0.25    0.19
   9   3 -18   -0.02    0.21
   9   3 -18    0.02    0.26
  -9   3  18   -0.02    0.31
  -9   3  18    0.32    0.28
  -9   3  18   -0.18    0.17
  -9   3  18    0.25    0.20
   9   3 -18    0.32    0.25
   9   3 -18    0.42    0.25
   9  -3 -18   -0.26    0.31
  -9  -3  18   -0.09    0.24
 -11   3  20   -0.08    0.20
 -11   3  20   -0.16    0.18
  11   3 -20    0.29    0.27
  11   3 -20    0.32    0.29
  11   3 -20    0.26    0.27
 -11   3  20    0.43    0.32
 -11  -3  20   -0.30    0.25
 -11  -3  20    0.17    0.23
 -13   3  22    0.51    0.26
 -13   3  22    0.17    0.35
  13   3 -22    0.27    0.30
  13   3 -22    0.34    0.32
  13   3 -22    0.37    0.32
 -13   3  22    0.45    0.29
 -13  -3  22    0.27    0.25
 -15   3  24    0.20    0.30
  15   3 -24   -0.10    0.32
  15   3 -24   -0.19    0.30
 -15   3  24    0.35    0.26
 -15  -3  24   -0.05    0.28
 -17   3  26    0.27    0.33
  17   3 -26    1.66    0.48
  17   3 -26    0.46    0.35
 -18   4   9    0.23    0.31
  18   4  -9    0.11    0.37
  18   4  -9   -0.07    0.37
 -16   4   7    1.37    0.36
  16   4  -7    0.65    0.38
  16   4  -7    1.86    0.46
 -16   4   7    0.87    0.43
  16  -4  -7    0.55    0.55
 -14   4   5    0.85    0.26
 -14   4   5   -0.46    0.31
  14   4  -5    0.00    0.27
 -14   4   5    0.08    0.25
  14  -4  -5    0.14    0.47
 -12   4   3    0.92    0.37
 -12   4   3    1.28    0.33
 -12   4   3    0.97    0.26
 -12   4   3    0.75    0.28
  12   4  -3    0.76    0.31
  12   4  -3    1.61    0.42
  12  -4  -3    1.16    0.51
 -12  -4   3    0.46    0.34
 -10   4   1    0.19    0.19
 -10   4   1   -0.01    0.21
 -10   4   1    0.31    0.19
 -10   4   1   -0.27    0.33
  10   4  -1    0.11    0.30
  10   4  -1    0.29    0.24
 -10   4   1    0.61    0.34
 -10   4   1    0.20    0.27
 -10  -4   1    0.26    0.30
  10  -4  -1    0.58    0.47
  -8   4  -1    0.00    0.20
  -8   4  -1    0.26    0.14
   8   4   1    0.01    0.26
   8   4   1    0.02    0.20
  -8   4  -1    0.23    0.23
  -8   4  -1    0.05    0.26
   8   4   1    0.23    0.25
  -8   4  -1    0.06    0.14
  -8   4  -1    0.57    0.23
   8   4   1    0.62    0.22
  -8   4  -1    0.39    0.28
   8   4   1   -0.17    0.26
   8  -4   1    0.25    0.41
  -8  -4  -1   -0.03    0.24
   6   4   3    6.13    0.41
  -6   4  -3    5.11    0.33
  -6   4  -3    5.49    0.36
   6   4   3    5.44    0.34
   6   4   3    4.83    0.42
  -6   4  -3    5.12    0.32
   6   4   3    5.62    0.39
  -6   4  -3    4.68    0.29
  -6   4  -3    5.14    0.36
   6   4   3    5.48    0.36
  -6   4  -3    4.77    0.32
  -6  -4  -3    4.28    0.74
  -6  -4  -3    5.46    0.43
   6  -4   3    4.62    0.60
   4   4   5    0.77    0.20
   4   4   5    0.61    0.16
  -4   4  -5    1.07    0.15
  -4   4  -5    0.75    0.14
   4   4   5    0.95    0.20
   4   4   5    1.19    0.20
  -4   4  -5    0.89    0.12
  -4   4  -5    0.79    0.15
   4   4   5    0.96    0.20
  -4   4  -5    0.89    0.13
   4   4   5    0.84    0.20
   4   4   5    1.07    0.16
  -4  -4  -5    0.83    0.21
  -4  -4  -5    0.90    0.50
   4  -4   5    1.05    0.38
   2   4   7    0.57    0.14
   2   4   7    0.58    0.15
  -2   4  -7    0.71    0.11
  -2   4  -7    0.73    0.12
   2   4   7    0.65    0.14
   2   4   7    0.73    0.14
   2   4   7    0.65    0.14
  -2   4  -7    0.90    0.13
   2   4   7    0.66    0.13
  -2   4  -7    0.74    0.11
  -2   4  -7    0.63    0.09
  -2   4  -7    0.61    0.10
  -2  -4  -7    0.55    0.39
   2  -4   7    0.81    0.33
  -2  -4  -7    0.57    0.16
   0   4   9   10.44    0.38
   0   4   9   10.24    0.35
   0   4   9   10.53    0.36
   0   4   9   11.01    0.42
   0   4   9   10.83    0.35
   0   4  -9   10.43    0.37
   0   4  -9   10.53    0.38
   0   4  -9   10.48    0.36
   0   4  -9   10.75    0.36
   0   4   9   10.21    0.41
   0  -4   9   10.39    0.70
   0  -4  -9   10.99    0.73
  -2   4  11    7.18    0.33
   2   4 -11    6.64    0.32
  -2   4  11    6.22    0.31
   2   4 -11    6.68    0.31
  -2   4  11    7.05    0.34
  -2   4  11    6.27    0.25
   2   4 -11    6.65    0.34
   2   4 -11    5.78    0.28
  -2   4  11    6.01    0.28
   2   4 -11    6.93    0.28
  -2   4  11    6.82    0.29
   2   4 -11    6.76    0.32
  -2   4  11    6.83    0.29
  -2  -4  11    6.62    0.61
   2  -4 -11    6.36    0.59
   4   4 -13    9.01    0.46
  -4   4  13    9.16    0.37
   4   4 -13    8.61    0.46
   4   4 -13    8.58    0.44
  -4   4  13    9.30    0.42
   4   4 -13    9.32    0.42
   4   4 -13    8.74    0.37
   4   4 -13    9.09    0.43
  -4   4  13    8.51    0.37
  -4   4  13    8.83    0.41
  -4   4  13    9.37    0.43
   4   4 -13    9.10    0.46
  -4   4  13    8.41    0.37
  -4   4  13    9.11    0.42
   4  -4 -13    8.86    0.66
  -4  -4  13    8.80    0.49
  -4  -4  13    8.19    0.71
  -6   4  15    0.30    0.20
   6   4 -15   -0.18    0.22
  -6   4  15    0.00    0.21
  -6   4  15    0.22    0.20
   6   4 -15    0.18    0.17
  -6   4  15   -0.14    0.12
   6   4 -15    0.04    0.15
  -6   4  15   -0.16    0.21
   6   4 -15   -0.03    0.22
  -6   4  15    0.47    0.22
  -6   4  15    0.37    0.15
   6   4 -15   -0.03    0.20
  -6   4  15    0.05    0.13
  -6  -4  15    0.60    0.49
  -6  -4  15    0.16    0.23
   6  -4 -15    0.71    0.37
  -8   4  17    0.56    0.27
   8   4 -17    0.47    0.23
  -8   4  17    0.85    0.32
  -8   4  17    0.30    0.18
   8   4 -17    0.63    0.30
   8   4 -17    0.74    0.30
  -8   4  17    0.53    0.21
   8   4 -17    0.79    0.25
  -8   4  17    0.31    0.30
   8  -4 -17    0.82    0.40
  -8  -4  17    0.37    0.28
  -8  -4  17    1.02    0.68
 -10   4  19   10.74    0.69
 -10   4  19   14.66    0.67
  10   4 -19   12.85    0.77
 -10   4  19   13.15    0.63
 -10   4  19   12.49    0.74
  10   4 -19   13.77    0.69
  10   4 -19   14.12    0.81
 -10  -4  19   12.65    0.83
 -12   4  21    1.47    0.31
  12   4 -21    0.78    0.35
 -12   4  21    1.99    0.41
  12   4 -21    1.63    0.38
  14   4 -23    3.36    0.59
 -14   4  23    3.46    0.46
  14   4 -23    2.25    0.44
 -14   4  23    4.35    0.58
 -16   4  25    0.38    0.30
  16   4 -25    0.24    0.34
  16   4 -25    0.03    0.35
  18   4 -27    0.19    0.41
 -18   4  27   -0.03    0.28
  18   4 -27   -0.25    0.36
 -17   5   8   -0.12    0.39
  17   5  -8    0.17    0.38
 -17   5   8    0.00    0.28
  17  -5  -8    0.17    0.54
 -15   5   6    1.91    0.38
  15   5  -6    2.57    0.47
 -15   5   6    2.22    0.48
  15  -5  -6    1.62    0.61
 -13   5   4    1.50    0.39
  13   5  -4    1.18    0.36
 -13   5   4    1.24    0.31
 -13   5   4    1.70    0.35
  13   5  -4    1.77    0.45
  13  -5  -4    1.53    0.57
  11   5  -2    0.43    0.30
 -11   5   2    0.41    0.22
 -11   5   2    0.37    0.30
 -11   5   2    0.77    0.35
 -11   5   2    0.85    0.26
 -11   5   2    0.47    0.23
  11   5  -2    0.77    0.33
  11  -5  -2    0.62    0.47
 -11  -5   2   -0.03    0.32
  -9   5   0    2.44    0.37
   9   5   0    2.36    0.36
   9   5   0    2.80    0.43
  -9   5   0    2.66    0.37
  -9   5   0    2.37    0.32
   9   5   0    2.70    0.38
  -9   5   0    2.84    0.33
   9   5   0    3.31    0.43
  -9  -5   0    2.69    0.45
   9  -5   0    2.28    0.58
  -7   5  -2   -0.07    0.14
  -7   5  -2   -0.32    0.19
   7   5   2   -0.01    0.26
   7   5   2    0.14    0.27
   7   5   2   -0.04    0.19
  -7   5  -2   -0.15    0.21
   7   5   2    0.09    0.22
  -7   5  -2   -0.42    0.22
   7   5   2    0.29    0.21
  -7   5  -2   -0.19    0.19
   7  -5   2   -0.11    0.44
  -7  -5  -2    1.35    0.78
  -5   5  -4    0.07    0.11
   5   5   4    0.56    0.19
  -5   5  -4    0.28    0.14
   5   5   4    0.24    0.25
  -5   5  -4    0.12    0.10
   5   5   4    0.12    0.23
   5   5   4    0.31    0.23
  -5   5  -4    0.03    0.17
  -5   5  -4   -0.02    0.15
   5   5   4    0.04    0.20
   5   5   4    0.15    0.22
  -5  -5  -4    0.81    0.64
   5  -5   4   -0.35    0.37
  -3   5  -6    1.54    0.14
  -3   5  -6    1.47    0.17
   3   5   6    1.41    0.24
   3   5   6    1.70    0.20
  -3   5  -6    1.51    0.13
   3   5   6    1.61    0.21
   3   5   6    1.44    0.22
   3   5   6    1.76    0.21
  -3   5  -6    1.72    0.16
   3   5   6    1.11    0.21
  -3  -5  -6    2.66    0.62
   3  -5   6    1.98    0.50
   1   5   8    0.45    0.13
  -1   5  -8    0.38    0.08
  -1   5  -8    0.48    0.11
   1   5   8    0.40    0.12
  -1   5  -8    0.30    0.12
   1   5   8    0.16    0.14
   1   5   8    0.48    0.14
   1   5   8    0.18    0.11
   1  -5   8    0.33    0.40
  -1  -5  -8    0.45    0.48
  -1   5  10    5.55    0.29
   1   5 -10    4.87    0.24
   1   5 -10    5.04    0.28
  -1   5  10    4.96    0.24
  -1   5  10    5.23    0.26
   1   5 -10    4.88    0.29
   1   5 -10    4.86    0.27
  -1   5  10    5.04    0.24
  -1   5  10    5.37    0.30
   1  -5 -10    4.77    0.64
  -1  -5  10    4.50    0.63
  -3   5  12    2.98    0.27
   3   5 -12    3.61    0.27
   3   5 -12    2.89    0.28
   3   5 -12    2.82    0.28
  -3   5  12    2.89    0.24
  -3   5  12    3.15    0.25
   3   5 -12    2.97    0.28
  -3   5  12    2.93    0.23
   3   5 -12    2.80    0.29
   3   5 -12    2.27    0.27
  -3   5  12    2.86    0.21
   3   5 -12    2.65    0.25
  -3   5  12    2.89    0.26
   3  -5 -12    3.04    0.54
  -3  -5  12    2.89    0.59
  -5   5  14    1.41    0.24
   5   5 -14    1.78    0.29
  -5   5  14    1.65    0.23
  -5   5  14    1.76    0.27
   5   5 -14    1.81    0.28
  -5   5  14    1.46    0.23
   5   5 -14    1.52    0.29
  -5   5  14    1.50    0.24
   5   5 -14    1.20    0.29
  -5   5  14    1.99    0.23
   5   5 -14    1.28    0.31
  -5   5  14    1.59    0.26
   5  -5 -14    2.00    0.51
  -5  -5  14    2.08    0.59
   7   5 -16    3.66    0.37
   7   5 -16    2.87    0.38
  -7   5  16    4.15    0.39
   7   5 -16    3.50    0.42
   7   5 -16    3.05    0.43
   7   5 -16    2.45    0.40
  -7   5  16    3.56    0.33
   7   5 -16    2.50    0.38
  -7   5  16    3.04    0.35
  -7   5  16    3.71    0.40
   7  -5 -16    3.49    0.57
  -7  -5  16    2.15    0.70
   9   5 -18    3.69    0.42
  -9   5  18    3.43    0.44
   9   5 -18    2.59    0.44
  -9   5  18    3.64    0.41
  -9   5  18    3.88    0.41
  -9   5  18    3.83    0.38
   9   5 -18    3.38    0.46
  -9   5  18    4.09    0.45
  -9  -5  18    4.66    0.58
   9  -5 -18    3.32    0.57
 -11   5  20    0.63    0.25
  11   5 -20    1.13    0.36
 -11   5  20    0.80    0.28
 -11   5  20    0.78    0.28
  11   5 -20    0.96    0.36
 -11   5  20    0.70    0.34
  11   5 -20    0.96    0.33
  13   5 -22    0.58    0.39
  13   5 -22    0.22    0.30
 -13   5  22    0.13    0.34
 -13   5  22    0.77    0.28
 -15   5  24    0.30    0.28
 -15   5  24    0.69    0.45
  15   5 -24    0.21    0.32
  16   6  -7    0.10    0.35
 -16   6   7   -0.33    0.33
 -16   6   7   -0.42    0.24
  16  -6  -7   -0.21    0.44
 -14   6   5   -0.13    0.32
 -14   6   5    0.39    0.26
  14   6  -5    0.45    0.38
  14   6  -5    0.24    0.33
 -14   6   5    0.54    0.31
  14  -6  -5   -0.37    0.42
  12   6  -3    0.59    0.31
  12   6  -3    0.10    0.32
 -12   6   3   -0.14    0.29
 -12   6   3    0.15    0.35
 -12   6   3    0.19    0.23
  12  -6  -3   -0.03    0.46
  10   6  -1    0.45    0.28
 -10   6   1    0.53    0.23
 -10   6   1   -0.05    0.26
 -10   6   1    0.38    0.30
  10   6  -1    0.62    0.29
  10  -6  -1    0.40    0.49
   8   6   1    0.20    0.27
  -8   6  -1   -0.64    0.18
  -8   6  -1    0.07    0.18
  -8   6  -1   -0.09    0.20
   8   6   1    0.30    0.25
   8   6   1   -0.22    0.21
   8   6   1    0.04    0.21
  -8   6  -1   -0.01    0.24
  -8   6  -1    0.00    0.14
  -8  -6  -1    0.15    0.80
   8  -6   1    0.19    0.44
  -6   6  -3   -0.15    0.14
   6   6   3    0.22    0.25
   6   6   3    0.33    0.20
   6   6   3    1.14    0.29
  -6   6  -3    0.26    0.20
  -6   6  -3    0.22    0.16
  -6   6  -3    0.17    0.13
   6  -6   3    0.17    0.43
  -6  -6  -3    0.52    0.73
  -4   6  -5    0.17    0.15
   4   6   5    0.21    0.22
  -4   6  -5    0.26    0.10
   4   6   5    0.16    0.16
   4   6   5    0.45    0.23
   4   6   5    0.32    0.25
   4   6   5    0.61    0.24
  -4  -6  -5    0.41    0.65
   4  -6   5    0.27    0.47
   2   6   7    0.67    0.18
   2   6   7    0.72    0.17
   2   6   7    0.67    0.19
   2   6   7    1.03    0.22
  -2  -6  -7    1.97    0.65
   2  -6   7    0.02    0.46
   0   6   9   11.23    0.41
   0   6  -9   10.99    0.39
   0   6   9   11.01    0.44
   0   6  -9   10.58    0.35
   0   6   9   11.31    0.43
   0  -6   9    9.77    0.94
   0  -6  -9   11.05    1.01
   2   6 -11    0.32    0.17
  -2   6  11    0.19    0.12
  -2   6  11    0.37    0.12
   2   6 -11    0.25    0.11
  -2   6  11   -0.15    0.16
   2   6 -11    0.16    0.16
   2   6 -11    0.31    0.13
  -2  -6  11   -0.12    0.53
   2  -6 -11   -0.18    0.47
  -4   6  13    1.85    0.22
  -4   6  13    1.55    0.21
  -4   6  13    1.25    0.23
   4   6 -13    1.73    0.27
  -4   6  13    1.65    0.21
   4   6 -13    1.58    0.25
   4   6 -13    1.54    0.26
  -4   6  13    1.37    0.22
   4   6 -13    1.55    0.29
  -4  -6  13    0.94    0.59
   4  -6 -13    1.48    0.54
  -6   6  15    0.17    0.22
   6   6 -15   -0.05    0.15
   6   6 -15   -0.14    0.22
   6   6 -15   -0.07    0.25
  -6   6  15    0.14    0.19
  -6   6  15    0.03    0.16
  -6   6  15    0.13    0.23
  -6   6  15    0.05    0.15
  -6  -6  15    0.62    0.64
   6  -6 -15    0.36    0.44
  -8   6  17    1.87    0.34
   8   6 -17    2.06    0.35
   8   6 -17    1.17    0.33
  -8   6  17    1.65    0.28
  -8   6  17    1.58    0.33
   8   6 -17    1.31    0.32
   8   6 -17    1.65    0.33
  -8   6  17    1.53    0.28
   8  -6 -17    1.64    0.53
  -8  -6  17    1.67    0.73
 -10   6  19   -0.01    0.27
 -10   6  19    0.34    0.34
  10   6 -19    0.46    0.29
 -10   6  19    0.42    0.25
  10   6 -19    0.38    0.31
 -12   6  21    0.11    0.33
  12   6 -21    0.35    0.30
 -12   6  21   -0.27    0.25
  12   6 -21   -0.31    0.31
 -12   6  21    0.06    0.23
 -14   6  23    1.10    0.34
  14   6 -23    0.61    0.44
  14   6 -23    0.85    0.39
 -14   6  23    1.09    0.44
 -13   7   4   -0.05    0.29
  13   7  -4   -0.09    0.36
 -13   7   4   -0.08    0.25
 -13   7   4    0.03    0.37
  13   7  -4   -0.08    0.31
  13  -7  -4   -0.22    0.45
  11   7  -2    0.58    0.36
 -11   7   2    0.23    0.24
 -11   7   2   -0.22    0.32
 -11   7   2    0.26    0.27
  11   7  -2    0.61    0.32
  11  -7  -2   -0.50    0.43
   9   7   0    0.53    0.31
  -9   7   0    0.37    0.22
   9   7   0    0.69    0.35
  -9   7   0    0.86    0.27
  -9   7   0    0.36    0.29
  -9  -7   0   -0.16    0.91
   9  -7   0    1.08    0.57
  -7   7  -2    0.39    0.13
  -7   7  -2    0.08    0.22
  -7   7  -2    0.16    0.18
   7   7   2    0.79    0.29
  -7   7  -2    0.56    0.20
   7   7   2    0.50    0.28
  -7   7  -2    0.30    0.16
   7   7   2    0.79    0.26
   7  -7   2    0.34    0.50
  -7  -7  -2    1.55    0.87
   5   7   4    0.70    0.21
  -5   7  -4    0.30    0.12
   5   7   4    0.59    0.24
   5   7   4    0.17    0.22
  -5   7  -4    0.39    0.15
   5  -7   4    0.40    0.52
  -5  -7  -4    0.16    0.68
   3   7   6    3.45    0.33
   3   7   6    3.12    0.31
   3   7   6    3.30    0.30
   3   7   6    3.04    0.29
   3  -7   6    3.76    0.70
  -3  -7  -6    3.26    0.81
   1   7   8    0.26    0.17
   1   7   8   -0.14    0.14
   1   7   8    0.18    0.14
   1  -7   8    1.38    0.60
  -1  -7  -8   -0.21    0.58
   1   7 -10   -0.07    0.12
  -1   7  10    0.01    0.16
   1   7 -10   -0.01    0.10
  -1   7  10   -0.02    0.11
  -1  -7  10    0.05    0.54
   1  -7 -10    0.13    0.54
   3   7 -12    0.90    0.22
   3   7 -12    0.45    0.23
   3   7 -12    0.37    0.15
  -3   7  12    0.66    0.13
   3   7 -12    0.62    0.20
  -3   7  12    0.59    0.16
  -3   7  12    0.92    0.20
  -3  -7  12    0.17    0.59
   3  -7 -12    0.21    0.49
  -5   7  14    3.11    0.28
  -5   7  14    3.15    0.31
  -5   7  14    4.16    0.33
   5   7 -14    3.69    0.38
  -5   7  14    3.60    0.31
   5   7 -14    3.16    0.37
  -5   7  14    3.17    0.32
  -5  -7  14    4.04    0.85
   5  -7 -14    3.29    0.66
  -7   7  16    1.28    0.31
   7   7 -16    0.09    0.27
  -7   7  16    0.23    0.19
  -7   7  16    0.12    0.24
   7   7 -16    0.43    0.27
   7  -7 -16    0.63    0.49
  -7  -7  16   -0.20    0.70
  -9   7  18    0.35    0.27
   9   7 -18    0.33    0.31
  -9   7  18    0.01    0.21
  -9   7  18    0.37    0.32
   9  -7 -18   -0.13    0.45
 -11   7  20   -0.01    0.31
 -11   7  20   -0.36    0.23
  11   7 -20    0.25    0.35
 -11   7  20    0.23    0.40
  11   7 -20   -0.60    0.25
 -10   8   1    0.56    0.34
 -10   8   1    0.14    0.23
  10   8  -1    0.51    0.34
 -10   8   1    0.68    0.25
  10  -8  -1    0.89    0.63
   8   8   1    0.57    0.34
  -8   8  -1    0.52    0.20
  -8   8  -1    0.62    0.27
   8   8   1    0.57    0.32
  -8   8  -1    0.63    0.21
   8  -8   1    0.77    0.61
  -8  -8  -1    1.60    1.03
   6   8   3    0.26    0.27
   6   8   3   -0.26    0.25
   6  -8   3    0.12    0.57
  -6  -8  -3   -0.61    0.78
   4   8   5    1.21    0.28
   4   8   5    1.58    0.28
   4   8   5    1.90    0.28
   4  -8   5    1.37    0.65
  -4  -8  -5    1.44    0.85
   2   8   7    2.31    0.25
   2   8   7    1.78    0.25
   2   8   7    1.62    0.26
   2   8   7    1.96    0.26
   2  -8   7    1.24    0.68
  -2  -8  -7    1.63    0.77
   0   8   9    0.09    0.16
   0   8   9    0.04    0.14
   0  -8  -9    0.22    0.63
   0  -8   9   -0.14    0.62
   2   8 -11    0.01    0.15
  -2   8  11    0.05    0.13
   2   8 -11   -0.15    0.19
   2   8 -11   -0.01    0.18
  -2   8  11   -0.10    0.16
  -2  -8  11   -1.11    0.59
   2  -8 -11   -0.12    0.58
   4   8 -13    0.32    0.22
  -4   8  13    0.20    0.20
  -4   8  13    0.32    0.17
  -4   8  13    0.11    0.16
   4   8 -13    0.42    0.25
  -4   8  13    0.40    0.19
  -4  -8  13   -0.01    0.73
   4  -8 -13    0.42    0.57
  -6   8  15    1.64    0.32
   6   8 -15    2.24    0.36
  -6   8  15    2.45    0.29
  -6   8  15    1.98    0.28
   6   8 -15    1.95    0.35
  -6  -8  15    1.59    0.83
   6  -8 -15    1.64    0.66
   8   8 -17   -0.02    0.27
  -8   8  17   -0.06    0.22
  -8   8  17    0.44    0.33
   8   8 -17   -0.07    0.31
  -8   8  17    0.15    0.23
   8  -8 -17   -0.26    0.51
  -8  -8  17   -0.11    0.84
   3   9   6   -0.15    0.18
   3   9   6    0.41    0.19
   3   9   6    0.43    0.25
   3  -9   6    0.20    0.72
  -3  -9  -6   -1.05    0.77
   1   9   8    0.61    0.25
   1   9   8    0.89    0.18
   1  -9   8    0.13    0.74
  -1  -9  -8    1.40    0.82
   1  -9 -10    0.50    0.76
  -1  -9  10    0.27    0.80
  20   0 -10   -0.39    0.32
 -20   0  10    0.18    0.29
 -18   0   8   -0.05    0.26
  18   0  -8   -0.50    0.29
 -18   0   8   -0.19    0.33
 -16   0   6    0.88    0.38
 -16   0   6    0.78    0.30
 -16   0   6    1.04    0.35
  16   0  -6    0.94    0.35
 -14   0   4    4.83    0.50
 -14   0   4    3.52    0.55
  14   0  -4    4.12    0.46
 -14   0   4    5.20    0.53
 -12   0   2    5.84    0.58
 -12   0   2    6.65    0.64
  12   0  -2    5.13    0.46
 -12   0   2    5.98    0.48
 -12   0   2    5.95    0.50
  12   0  -2    6.73    0.52
 -10   0   0    1.72    0.27
  10   0   0    1.96    0.29
 -10   0   0    2.09    0.29
 -10   0   0    1.72    0.32
 -10   0   0    1.86    0.33
  10   0   0    1.86    0.28
  -8   0  -2    0.27    0.19
  -8   0  -2    0.51    0.18
   8   0   2    0.54    0.16
  -8   0  -2    0.70    0.23
  -8   0  -2    0.70    0.29
   8   0   2    0.79    0.21
   8   0   2    1.02    0.26
  -8   0  -2    0.73    0.22
  -8   0  -2    0.87    0.19
   8   0   2    0.05    0.20
  -6   0  -4   93.88    2.38
  -6   0  -4   91.30    2.47
  -6   0  -4   91.89    2.12
   6   0   4   93.58    2.37
  -6   0  -4   93.26    2.40
   6   0   4   90.53    2.10
  -6   0  -4   92.62    2.38
  -4   0  -6  206.13    4.76
   4   0   6  197.78    4.78
  -4   0  -6  201.74    4.79
  -4   0  -6  201.87    4.78
  -4   0  -6  205.71    4.95
  -2   0  -8   38.71    1.03
   2   0   8   36.31    1.01
   2   0   8   36.66    1.01
  -2   0  -8   38.51    1.06
  -2   0  -8   36.99    1.01
   0   0 -10   -0.12    0.11
   0   0  10    0.02    0.09
   0   0 -10   -0.24    0.11
   0   0  10   -0.25    0.12
   0   0 -10   -0.03    0.09
   0   0  10   -0.19    0.07
  -2   0  12  180.29    4.17
   2   0 -12  179.78    4.17
  -2   0  12  176.39    4.21
   2   0 -12  175.03    4.20
  -4   0  14  143.68    3.86
  -4   0  14  166.24    3.88
  -4   0  14  168.34    3.90
   4   0 -14  166.21    3.88
   4   0 -14  158.78    3.86
  -4   0  14  160.49    3.48
  -6   0  16   59.41    1.49
  -6   0  16   59.68    1.46
   6   0 -16   59.70    1.45
   6   0 -16   58.13    1.47
  -6   0  16   57.34    1.70
   6   0 -16   59.81    1.66
  -6   0  16   59.61    1.68
  -6   0  16   59.08    1.66
   6   0 -16   58.12    1.70
  -8   0  18    0.72    0.20
   8   0 -18    0.93    0.24
  -8   0  18    0.56    0.19
   8   0 -18    0.79    0.22
  -8   0  18    0.49    0.22
   8   0 -18    1.17    0.22
  10   0 -20   -0.21    0.20
 -10   0  20   -0.20    0.18
 -10   0  20   -0.09    0.19
 -10   0  20    0.09    0.19
  10   0 -20   -0.13    0.20
 -12   0  22   41.24    1.32
  12   0 -22   39.62    1.28
  12   0 -22   40.23    1.24
 -12   0  22   40.00    1.28
 -14   0  24    0.38    0.30
  14   0 -24    0.45    0.29
 -14   0  24   -0.07    0.25
 -16   0  26    2.50    0.46
  16   0 -26    2.11    0.41
 -16   0  26    1.52    0.38
 -18   0  28    1.15    0.38
  18   0 -28    0.35    0.33
  20   0 -30    0.20    0.38
 -20   0  30   -0.19    0.30
 -21   1  11    1.34    0.45
  21   1 -11    0.75    0.44
 -21   1  11    1.47    0.51
 -21  -1  11    1.46    0.43
 -19   1   9    0.62    0.33
  19   1  -9    0.32    0.38
 -19   1   9    0.46    0.38
 -19  -1   9    0.61    0.34
  19  -1  -9    0.80    0.35
 -17   1   7    0.15    0.28
 -17   1   7    0.03    0.30
  17   1  -7    0.03    0.31
  17  -1  -7    0.13    0.29
 -17  -1   7   -0.31    0.25
  15   1  -5    6.41    0.63
  15   1  -5    5.92    0.57
 -15   1   5    6.56    0.58
 -15   1   5    4.88    0.54
 -15   1   5    5.65    0.65
 -15  -1   5    5.32    0.51
  15  -1  -5    6.42    0.53
 -15  -1   5    6.81    0.76
 -13   1   3    2.17    0.35
  13   1  -3    2.29    0.38
 -13   1   3    1.67    0.36
  13   1  -3    1.81    0.37
 -13   1   3    1.80    0.32
 -13   1   3    1.44    0.37
  13  -1  -3    2.14    0.33
 -13  -1   3    1.75    0.34
 -13  -1   3    1.54    0.31
 -13  -1   3    1.47    0.36
 -11   1   1    0.50    0.27
 -11   1   1    0.24    0.22
  11   1  -1    0.83    0.25
 -11   1   1    0.39    0.21
 -11   1   1    0.37    0.29
 -11   1   1    0.37    0.19
  11   1  -1    0.71    0.25
 -11  -1   1    0.59    0.23
 -11  -1   1    0.64    0.23
  11  -1  -1    1.03    0.25
 -11  -1   1    0.63    0.28
   9   1   1    0.29    0.20
  -9   1  -1    0.32    0.21
  -9   1  -1    0.09    0.23
  -9   1  -1    0.08    0.16
  -9   1  -1   -0.03    0.24
  -9   1  -1    0.32    0.19
  -9   1  -1    0.30    0.18
   9   1   1    0.32    0.21
  -9  -1  -1    0.13    0.20
  -9  -1  -1   -0.05    0.14
   9  -1   1    0.11    0.19
  -9  -1  -1    0.21    0.22
   9  -1   1    0.34    0.18
  -9  -1  -1    0.25    0.19
  -7   1  -3    0.65    0.22
  -7   1  -3    0.93    0.23
  -7   1  -3    0.85    0.22
   7   1   3    1.07    0.23
  -7   1  -3    1.40    0.20
  -7   1  -3    0.99    0.28
   7   1   3    1.26    0.23
   7   1   3    1.02    0.27
   7   1   3    0.68    0.23
  -7  -1  -3    0.93    0.23
  -7  -1  -3    1.42    0.28
   7  -1   3    0.91    0.19
  -7  -1  -3    1.18    0.20
  -7  -1  -3    0.69    0.23
   7  -1   3    0.91    0.23
  -7  -1  -3    1.16    0.25
  -7  -1  -3    0.97    0.22
  -5   1  -5   -0.19    0.12
   5   1   5   -0.17    0.20
  -5   1  -5   -0.25    0.11
  -5   1  -5   -0.26    0.12
   5   1   5   -0.15    0.15
   5   1   5   -0.29    0.17
  -5   1  -5   -0.27    0.15
  -5   1  -5   -0.31    0.19
  -5  -1  -5   -0.19    0.12
   5  -1   5    0.03    0.18
   5  -1   5   -0.13    0.16
  -5  -1  -5   -0.24    0.15
  -5  -1  -5    0.01    0.18
  -5  -1  -5   -0.34    0.15
   3   1   7  192.92    4.62
  -3   1  -7  198.07    4.64
  -3   1  -7  203.02    4.78
   3   1   7  195.41    4.67
  -3   1  -7  201.25    4.65
  -3   1  -7  197.80    4.60
   3   1   7  195.02    4.68
  -3   1  -7  201.78    4.61
  -3  -1  -7  202.36    4.66
  -3  -1  -7  199.30    4.84
  -3  -1  -7  199.33    4.63
  -3  -1  -7  198.98    4.67
   3  -1   7  199.95    4.62
   3  -1   7  196.95    4.62
   1   1   9    5.64    0.29
  -1   1  -9    5.47    0.27
  -1   1  -9    5.73    0.30
  -1   1  -9    5.65    0.27
   1   1   9    5.03    0.30
  -1   1  -9    5.43    0.31
  -1   1  -9    5.47    0.27
   1  -1   9    5.77    0.29
  -1  -1  -9    4.99    0.29
   1  -1   9    6.01    0.28
  -1   1  11   54.40    1.42
  -1   1  11   55.41    1.43
  -1   1  11   55.17    1.43
   1   1 -11   56.10    1.43
   1   1 -11   53.46    1.41
   1   1 -11   57.54    1.43
   1   1 -11   54.11    1.42
  -1  -1  11   56.18    1.41
   1  -1 -11   54.59    1.41
   1  -1 -11   56.26    1.41
  -1  -1  11   55.40    1.40
   3   1 -13   42.87    1.19
   3   1 -13   42.10    1.20
  -3   1  13   41.19    1.17
   3   1 -13   42.47    1.19
  -3   1  13   41.19    1.03
  -3   1  13   41.94    1.19
   3   1 -13   41.44    1.04
  -3   1  13   42.77    1.19
  -3  -1  13   40.41    1.15
   3  -1 -13   43.06    1.15
  -3  -1  13   41.47    1.18
   3  -1 -13   42.03    1.16
   3  -1 -13   42.66    1.16
   3  -1 -13   42.62    1.19
  -3  -1  13   41.98    1.17
  -5   1  15    2.47    0.24
  -5   1  15    2.45    0.28
  -5   1  15    2.17    0.29
   5   1 -15    2.56    0.25
   5   1 -15    2.75    0.31
   5   1 -15    2.33    0.28
   5   1 -15    2.39    0.29
  -5   1  15    2.68    0.31
  -5  -1  15    2.59    0.28
  -5  -1  15    2.42    0.29
   5  -1 -15    3.10    0.31
  -5  -1  15    2.17    0.28
  -5  -1  15    2.22    0.27
   5  -1 -15    2.09    0.26
   5  -1 -15    2.70    0.28
  -7   1  17    1.48    0.23
   7   1 -17    1.33    0.29
   7   1 -17    1.18    0.28
   7   1 -17    1.54    0.29
   7   1 -17    1.05    0.22
  -7   1  17    1.22    0.25
  -7   1  17    1.13    0.21
  -7   1  17    1.40    0.32
  -7   1  17    1.64    0.29
   7   1 -17    1.68    0.25
  -7  -1  17    1.75    0.30
  -7  -1  17    1.57    0.24
  -7  -1  17    1.68    0.29
  -7  -1  17    1.26    0.21
  -7  -1  17    1.44    0.28
   7  -1 -17    1.45    0.22
   7  -1 -17    1.44    0.23
   7  -1 -17    1.72    0.29
   7  -1 -17    1.65    0.29
   7  -1 -17    1.57    0.24
   9   1 -19    2.10    0.35
  -9   1  19    1.84    0.33
  -9   1  19    1.95    0.32
  -9   1  19    1.85    0.27
   9   1 -19    2.13    0.30
  -9   1  19    1.95    0.29
   9   1 -19    2.18    0.30
  -9  -1  19    1.94    0.29
   9  -1 -19    1.58    0.24
  -9  -1  19    2.54    0.31
   9  -1 -19    1.83    0.28
  -9  -1  19    2.12    0.35
 -11   1  21    6.34    0.45
  11   1 -21    6.79    0.54
 -11   1  21    5.99    0.60
  11   1 -21    6.09    0.50
 -11   1  21    5.95    0.52
 -11  -1  21    7.19    0.55
 -11  -1  21    5.96    0.60
 -11  -1  21    6.63    0.47
  11  -1 -21    6.20    0.44
 -13   1  23    0.54    0.27
 -13   1  23    0.25    0.28
  13   1 -23    0.40    0.30
  13   1 -23   -0.03    0.27
 -13  -1  23    0.24    0.25
 -13  -1  23    0.23    0.26
  13  -1 -23    0.23    0.27
  15   1 -25   -0.17    0.25
  15   1 -25    0.12    0.32
 -15   1  25    0.00    0.25
 -15   1  25    0.27    0.30
 -15  -1  25   -0.35    0.24
  15  -1 -25    0.07    0.28
 -17   1  27    0.41    0.31
  17   1 -27    0.09    0.31
 -17   1  27   -0.01    0.32
 -17  -1  27    0.25    0.31
  17  -1 -27    0.59    0.34
 -19   1  29    0.81    0.36
 -19   1  29    0.05    0.38
  19   1 -29   -0.09    0.33
 -19  -1  29    0.77    0.39
  19  -1 -29    0.37    0.37
  20   2 -10   -0.26    0.37
 -20   2  10    0.04    0.39
 -20   2  10    0.75    0.36
 -20  -2  10    1.23    0.41
  18   2  -8    0.94    0.45
 -18   2   8    1.66    0.40
 -18   2   8    1.00    0.39
  18   2  -8    0.78    0.38
  18  -2  -8    0.59    0.67
 -18  -2   8    1.05    0.35
 -16   2   6    6.17    0.58
  16   2  -6    4.45    0.54
  16   2  -6    6.29    0.65
 -16   2   6    4.79    0.64
 -16   2   6    4.46    0.55
 -16  -2   6    6.23    0.56
  14   2  -4    0.98    0.35
 -14   2   4    0.68    0.28
  14   2  -4    0.62    0.34
 -14   2   4    0.76    0.28
 -14   2   4    1.06    0.37
 -14  -2   4    0.73    0.28
 -14  -2   4    0.72    0.32
  12   2  -2    0.22    0.27
  12   2  -2    0.76    0.29
 -12   2   2   -0.02    0.19
 -12   2   2    0.11    0.20
 -12   2   2    0.33    0.34
 -12   2   2    0.17    0.25
 -12  -2   2    0.03    0.21
  12  -2  -2    0.38    0.21
 -12  -2   2    0.28    0.27
  10   2   0    4.12    0.45
 -10   2   0    3.96    0.36
  10   2   0    4.32    0.42
 -10   2   0    3.44    0.42
 -10   2   0    3.69    0.36
  10   2   0    3.57    0.39
 -10   2   0    3.77    0.43
 -10   2   0    3.69    0.39
  10  -2   0    3.72    0.28
 -10  -2   0    3.80    0.35
 -10  -2   0    3.59    0.45
  -8   2  -2    1.43    0.26
  -8   2  -2    1.62    0.29
   8   2   2    1.42    0.25
  -8   2  -2    1.41    0.23
  -8   2  -2    1.40    0.30
  -8   2  -2    1.65    0.31
   8   2   2    1.93    0.27
   8   2   2    1.62    0.32
  -8   2  -2    1.62    0.24
  -8   2  -2    1.44    0.28
   8   2   2    1.93    0.30
  -8  -2  -2    1.94    0.32
  -8  -2  -2    1.43    0.22
  -6   2  -4   24.59    0.79
  -6   2  -4   25.46    0.83
  -6   2  -4   24.24    0.84
   6   2   4   24.67    0.89
   6   2   4   24.76    0.76
  -6   2  -4   25.15    0.71
   6   2   4   24.81    0.87
  -6   2  -4   22.45    0.77
  -6   2  -4   24.90    0.81
  -6  -2  -4   24.88    0.92
   6  -2   4   25.47    0.97
  -6  -2  -4   25.26    0.88
  -6  -2  -4   24.49    0.84
   4   2   6   91.25    2.29
  -4   2  -6   90.99    2.23
  -4   2  -6   92.49    2.23
  -4   2  -6   89.85    2.25
   4   2   6   92.22    2.30
   4   2   6   90.05    2.04
  -4   2  -6   90.92    2.23
  -4   2  -6   88.96    2.24
   4   2   6   90.85    2.30
  -4  -2  -6   91.39    2.39
   4  -2   6   89.54    2.50
  -4  -2  -6   92.85    2.25
   2   2   8    6.16    0.32
   2   2   8    6.28    0.32
  -2   2  -8    5.68    0.28
  -2   2  -8    5.88    0.26
  -2   2  -8    5.55    0.28
   2   2   8    5.72    0.31
  -2   2  -8    5.20    0.27
   2   2   8    5.49    0.30
  -2  -2  -8    5.84    0.32
   0   2 -10    0.00    0.13
   0   2 -10    0.10    0.05
   0   2  10    0.19    0.12
   0   2 -10    0.28    0.09
   0   2  10    0.23    0.13
   0   2 -10    0.22    0.10
   0   2  10    0.19    0.10
   0   2 -10    0.14    0.13
   0   2  10    0.20    0.09
   2   2 -12   40.24    1.13
   2   2 -12   39.79    1.10
   2   2 -12   39.62    1.10
  -2   2  12   41.48    1.13
   2   2 -12   40.25    1.12
   2   2 -12   39.75    1.09
  -2   2  12   40.74    1.10
  -2   2  12   39.64    1.09
  -2   2  12   39.97    1.12
  -2  -2  12   40.43    1.15
   4   2 -14   73.61    1.96
  -4   2  14   76.19    1.94
  -4   2  14   75.11    1.72
   4   2 -14   73.81    1.98
   4   2 -14   74.14    1.95
  -4   2  14   75.12    1.96
  -4   2  14   74.05    1.96
  -4   2  14   73.70    1.93
   4   2 -14   74.65    1.74
  -4   2  14   71.85    1.79
  -4   2  14   75.80    1.94
   4   2 -14   76.51    1.99
  -4  -2  14   76.16    2.05
   6   2 -16   25.63    0.92
  -6   2  16   23.85    0.87
  -6   2  16   24.84    0.84
  -6   2  16   25.01    0.88
   6   2 -16   24.94    0.93
  -6   2  16   25.03    0.78
  -6   2  16   24.77    0.88
   6   2 -16   24.40    0.78
   6   2 -16   25.59    0.91
  -6   2  16   25.47    0.92
   6   2 -16   23.30    0.85
  -6  -2  16   25.81    0.97
  -6  -2  16   24.47    0.71
  -8   2  18   12.47    0.55
  -8   2  18   12.34    0.61
   8   2 -18   12.74    0.68
   8   2 -18   11.40    0.55
  -8   2  18   13.05    0.67
  -8   2  18   12.35    0.54
   8   2 -18   12.17    0.56
  -8   2  18   12.40    0.65
   8   2 -18   13.15    0.65
   8  -2 -18   13.27    0.66
  -8  -2  18   11.25    0.66
   8  -2 -18   11.92    0.45
  -8  -2  18   13.27    0.53
 -10   2  20    6.07    0.42
 -10   2  20    5.36    0.45
  10   2 -20    4.64    0.44
 -10   2  20    4.69    0.50
 -10   2  20    4.95    0.50
  10   2 -20    4.84    0.46
  10   2 -20    5.02    0.54
 -10  -2  20    4.56    0.40
  10  -2 -20    4.83    0.34
 -10  -2  20    4.13    0.52
  12   2 -22    2.99    0.42
 -12   2  22    2.70    0.44
 -12   2  22    2.40    0.38
  12   2 -22    2.82    0.49
 -12   2  22    2.80    0.39
  12   2 -22    2.25    0.39
 -12  -2  22    2.34    0.35
  12  -2 -22    2.12    0.32
 -12  -2  22    2.05    0.43
 -14   2  24    1.39    0.42
  14   2 -24    2.37    0.44
  14   2 -24    1.27    0.37
 -14   2  24    1.45    0.36
 -14   2  24    2.48    0.40
 -14  -2  24    1.52    0.36
 -16   2  26    1.98    0.41
  16   2 -26    1.74    0.43
 -16   2  26    2.38    0.46
  16   2 -26    2.40    0.47
 -16  -2  26    1.15    0.36
 -18   2  28   -0.34    0.30
  18   2 -28   -0.20    0.31
 -18   2  28    0.13    0.30
  18   2 -28   -0.17    0.39
 -18  -2  28    0.16    0.33
  19   3  -9   -0.27    0.35
  19   3  -9   -0.10    0.43
 -19   3   9    0.28    0.36
 -17   3   7    0.57    0.32
  17   3  -7    0.71    0.39
  17   3  -7    0.37    0.38
 -17  -3   7    0.78    0.32
  17  -3  -7    0.04    0.58
 -15   3   5    0.38    0.26
  15   3  -5   -0.23    0.31
  15   3  -5    0.28    0.33
 -15   3   5    0.04    0.26
  15  -3  -5    0.98    0.57
 -15  -3   5    0.21    0.26
  13   3  -3    0.30    0.31
 -13   3   3    0.18    0.21
 -13   3   3    0.63    0.35
  13   3  -3    0.05    0.27
 -13   3   3   -0.14    0.22
  13  -3  -3    0.63    0.51
 -13  -3   3    0.11    0.24
 -13  -3   3    0.23    0.31
  11   3  -1    1.68    0.36
 -11   3   1    2.26    0.36
 -11   3   1    1.99    0.41
  11   3  -1    2.07    0.36
 -11   3   1    1.71    0.29
 -11   3   1    1.86    0.34
  11   3  -1    1.72    0.39
  11  -3  -1    1.97    0.55
 -11  -3   1    1.82    0.28
 -11  -3   1    1.84    0.42
   9   3   1    1.39    0.28
   9   3   1    2.33    0.36
  -9   3  -1    1.92    0.33
  -9   3  -1    1.36    0.32
  -9   3  -1    1.70    0.30
  -9   3  -1    1.17    0.22
   9   3   1    1.69    0.29
  -9   3  -1    1.67    0.33
  -9  -3  -1    1.49    0.22
   9  -3   1    1.71    0.47
  -9  -3  -1    1.04    0.31
   7   3   3    5.90    0.47
   7   3   3    7.32    0.45
   7   3   3    7.44    0.50
  -7   3  -3    7.27    0.42
   7   3   3    7.49    0.46
  -7   3  -3    7.39    0.46
  -7   3  -3    7.53    0.42
   7   3   3    7.09    0.40
  -7   3  -3    7.07    0.42
  -7   3  -3    7.31    0.38
  -7   3  -3    6.56    0.33
  -7   3  -3    7.22    0.43
   7  -3   3    6.16    0.61
  -7  -3  -3    8.27    0.51
  -5   3  -5    1.22    0.14
  -5   3  -5    0.59    0.19
  -5   3  -5    0.85    0.17
   5   3   5    1.67    0.25
  -5   3  -5    0.95    0.17
   5   3   5    1.50    0.20
   5   3   5    1.15    0.25
  -5   3  -5    0.93    0.19
  -5   3  -5    1.14    0.19
   5   3   5    1.13    0.24
  -5   3  -5    0.93    0.21
   5   3   5    0.76    0.23
  -5  -3  -5    1.19    0.26
  -5  -3  -5    2.28    0.53
   5  -3   5    0.92    0.34
   3   3   7   29.63    0.77
   3   3   7   30.56    0.87
  -3   3  -7   31.99    0.88
   3   3   7   30.50    0.91
  -3   3  -7   30.12    0.86
   3   3   7   32.51    0.91
  -3   3  -7   29.62    0.79
   3   3   7   31.14    0.81
   3   3   7   28.83    0.92
   3   3   7   31.16    0.94
  -3   3  -7   31.05    0.79
  -3   3  -7   30.26    0.79
   3  -3   7   31.27    0.87
  -3  -3  -7   31.34    0.97
  -3  -3  -7   30.34    1.20
   3  -3   7   31.51    1.16
   1   3   9    0.71    0.15
  -1   3  -9    0.53    0.10
   1   3   9    0.62    0.12
   1   3   9    0.42    0.13
   1   3   9    0.49    0.13
  -1   3  -9    0.46    0.11
  -1   3  -9    0.55    0.11
   1   3   9    0.60    0.14
   1   3   9    0.41    0.14
  -1  -3  -9    0.21    0.31
   1  -3   9    0.95    0.30
   1  -3   9    0.96    0.13
   1   3 -11    0.23    0.10
   1   3 -11    0.32    0.13
   1   3 -11    0.17    0.13
  -1   3  11    0.10    0.13
  -1   3  11    0.26    0.12
   1   3 -11    0.22    0.11
   1   3 -11   -0.09    0.12
  -1   3  11    0.35    0.11
  -1   3  11    0.20    0.09
   1   3 -11    0.24    0.12
   1   3 -11    0.33    0.11
  -1   3  11    0.19    0.12
  -1   3  11    0.42    0.14
  -1  -3  11   -0.06    0.27
   1  -3 -11    0.60    0.28
  -1  -3  11    0.07    0.14
  -3   3  13   50.21    1.19
  -3   3  13   49.83    1.38
   3   3 -13   51.33    1.19
  -3   3  13   49.85    1.16
   3   3 -13   49.51    1.40
  -3   3  13   50.42    1.27
  -3   3  13   48.63    1.33
  -3   3  13   51.49    1.34
   3   3 -13   49.91    1.23
   3   3 -13   50.49    1.30
   3   3 -13   51.13    1.41
   3   3 -13   49.27    1.37
   3   3 -13   50.28    1.36
  -3   3  13   51.73    1.38
  -3   3  13   50.89    1.35
  -3  -3  13   51.91    1.44
  -3  -3  13   49.85    1.59
   3  -3 -13   50.52    1.57
   5   3 -15    1.19    0.25
  -5   3  15    1.12    0.17
   5   3 -15    1.24    0.23
  -5   3  15    1.11    0.20
  -5   3  15    1.24    0.23
  -5   3  15    0.66    0.21
  -5   3  15    1.25    0.23
   5   3 -15    1.24    0.25
  -5   3  15    1.11    0.22
   5   3 -15    1.15    0.19
   5   3 -15    0.95    0.26
  -5   3  15    1.05    0.23
   5   3 -15    1.02    0.23
  -5   3  15    1.13    0.19
   5  -3 -15    1.19    0.31
  -5  -3  15    1.04    0.24
  -5  -3  15    1.10    0.39
   7   3 -17    1.05    0.28
  -7   3  17    1.54    0.25
   7   3 -17    1.81    0.31
   7   3 -17    1.49    0.25
  -7   3  17    1.35    0.28
  -7   3  17    0.75    0.27
  -7   3  17    1.97    0.30
   7   3 -17    1.29    0.29
  -7   3  17    1.17    0.21
   7   3 -17    0.69    0.27
  -7   3  17    1.36    0.29
   7   3 -17    1.73    0.30
  -7  -3  17    0.34    0.51
   7  -3 -17    1.26    0.33
  -7  -3  17    0.83    0.27
  -9   3  19    0.10    0.20
   9   3 -19   -0.10    0.22
  -9   3  19    0.13    0.18
  -9   3  19    0.30    0.30
  -9   3  19    0.16    0.19
   9   3 -19    0.50    0.24
   9   3 -19   -0.11    0.25
   9   3 -19    0.40    0.24
  -9  -3  19   -0.09    0.23
  11   3 -21    3.21    0.43
 -11   3  21    2.74    0.37
  11   3 -21    3.33    0.44
  11   3 -21    2.65    0.44
 -11   3  21    2.61    0.44
 -11   3  21    3.21    0.45
 -11  -3  21    2.94    0.50
 -11  -3  21    3.09    0.35
  13   3 -23    1.98    0.42
 -13   3  23    2.75    0.50
 -13   3  23    2.16    0.44
  13   3 -23    2.38    0.41
 -13   3  23    2.37    0.38
  13   3 -23    1.36    0.43
 -13  -3  23    2.12    0.35
 -15   3  25    0.10    0.31
  15   3 -25    0.46    0.32
 -15   3  25    0.18    0.26
  15   3 -25   -0.19    0.29
 -17   3  27    0.93    0.38
  17   3 -27    1.20    0.46
  17   3 -27    0.64    0.38
  18   4  -8    0.60    0.42
 -18   4   8    0.85    0.36
  18   4  -8    0.14    0.37
  18  -4  -8    0.42    0.57
  16   4  -6    2.58    0.48
  16   4  -6    1.51    0.44
 -16   4   6    3.21    0.58
 -16   4   6    2.03    0.40
  16  -4  -6    2.08    0.65
 -14   4   4    0.05    0.25
  14   4  -4    0.33    0.32
 -14   4   4   -0.42    0.31
 -14   4   4    1.13    0.30
  14  -4  -4    0.42    0.50
 -12   4   2    1.79    0.42
 -12   4   2    1.08    0.31
 -12   4   2    0.66    0.25
  12   4  -2    1.39    0.40
  12   4  -2    1.05    0.33
 -12   4   2    1.11    0.31
  12  -4  -2    1.26    0.52
 -12  -4   2    0.66    0.36
 -10   4   0    3.29    0.34
 -10   4   0    2.75    0.37
 -10   4   0    2.20    0.41
 -10   4   0    3.78    0.44
  10   4   0    2.61    0.37
 -10   4   0    1.86    0.42
  10   4   0    2.92    0.43
 -10   4   0    2.27    0.34
  10  -4   0    2.85    0.59
 -10  -4   0    3.51    0.49
   8   4   2   24.98    0.86
  -8   4  -2   25.86    0.93
  -8   4  -2   26.01    0.94
  -8   4  -2   25.83    0.88
  -8   4  -2   25.63    0.80
   8   4   2   24.03    0.99
  -8   4  -2   25.43    0.82
   8   4   2   25.55    0.91
  -8   4  -2   25.61    0.77
  -8   4  -2   26.47    0.91
   8   4   2   26.08    0.91
   8   4   2   24.21    0.94
   8  -4   2   24.05    1.20
  -8  -4  -2   26.67    1.07
  -6   4  -4    5.07    0.32
   6   4   4    5.56    0.36
  -6   4  -4    4.79    0.29
   6   4   4    5.84    0.45
  -6   4  -4    5.63    0.37
   6   4   4    5.71    0.44
  -6   4  -4    5.75    0.36
  -6   4  -4    5.48    0.32
   6   4   4    5.29    0.35
   6   4   4    5.52    0.40
   6   4   4    6.24    0.41
  -6   4  -4    5.08    0.33
  -6  -4  -4    5.94    0.79
  -6  -4  -4    5.87    0.45
   6  -4   4    5.34    0.61
  -4   4  -6    0.10    0.09
  -4   4  -6    0.31    0.14
   4   4   6    0.02    0.18
   4   4   6    0.19    0.17
   4   4   6    0.35    0.17
  -4   4  -6    0.18    0.12
   4   4   6    0.21    0.16
   4   4   6    0.19    0.11
  -4   4  -6    0.10    0.10
  -4   4  -6    0.25    0.10
   4   4   6    0.37    0.19
   4   4   6    0.20    0.13
  -4   4  -6    0.12    0.11
  -4  -4  -6   -0.12    0.47
   4  -4   6   -0.07    0.31
  -4  -4  -6    0.03    0.18
   2   4   8    5.26    0.29
  -2   4  -8    5.70    0.26
   2   4   8    4.83    0.29
  -2   4  -8    5.28    0.24
  -2   4  -8    5.53    0.25
   2   4   8    5.48    0.31
   2   4   8    5.56    0.31
  -2   4  -8    4.99    0.21
   2   4   8    5.70    0.28
  -2   4  -8    5.00    0.24
   2   4   8    5.49    0.27
   2   4   8    5.39    0.27
  -2  -4  -8    4.25    0.57
  -2  -4  -8    5.79    0.33
   2  -4   8    4.73    0.52
   0   4 -10   15.39    0.47
   0   4  10   15.59    0.55
   0   4  10   14.83    0.48
   0   4  10   15.55    0.51
   0   4  10   15.56    0.49
   0   4  10   15.59    0.47
   0   4  10   15.32    0.54
   0   4 -10   15.03    0.50
   0   4 -10   15.57    0.51
   0   4  10   15.60    0.43
   0   4 -10   15.69    0.47
   0  -4  10   15.83    0.84
   0  -4 -10   14.52    0.85
  -2   4  12   18.44    0.52
   2   4 -12   19.48    0.54
   2   4 -12   18.92    0.54
  -2   4  12   18.88    0.64
  -2   4  12   19.14    0.56
   2   4 -12   19.17    0.61
  -2   4  12   18.19    0.59
  -2   4  12   18.79    0.59
   2   4 -12   19.22    0.61
  -2   4  12   18.77    0.59
  -2   4  12   19.47    0.52
   2   4 -12   19.00    0.65
   2   4 -12   19.26    0.61
  -2  -4  12   19.62    0.94
   2  -4 -12   17.97    0.93
   4   4 -14    6.33    0.37
   4   4 -14    6.37    0.39
  -4   4  14    6.79    0.33
  -4   4  14    6.26    0.28
   4   4 -14    6.29    0.39
  -4   4  14    5.72    0.33
   4   4 -14    6.72    0.39
  -4   4  14    6.37    0.36
  -4   4  14    6.03    0.36
   4   4 -14    5.82    0.39
  -4   4  14    6.64    0.37
  -4   4  14    6.15    0.37
   4   4 -14    6.31    0.41
   4   4 -14    5.96    0.32
  -4   4  14    6.71    0.34
   4  -4 -14    7.03    0.60
  -4  -4  14    6.46    0.65
  -4  -4  14    6.97    0.45
  -6   4  16    6.49    0.41
  -6   4  16    6.80    0.40
  -6   4  16    6.31    0.46
  -6   4  16    5.86    0.43
   6   4 -16    6.38    0.45
   6   4 -16    6.07    0.39
   6   4 -16    5.81    0.44
  -6   4  16    6.00    0.34
   6   4 -16    6.25    0.45
   6   4 -16    6.40    0.47
  -6   4  16    5.75    0.36
  -6   4  16    5.66    0.42
  -6   4  16    5.93    0.40
   6  -4 -16    6.00    0.60
  -6  -4  16    6.23    0.72
  -6  -4  16    7.08    0.51
   8   4 -18   10.00    0.62
  -8   4  18    8.39    0.59
  -8   4  18    9.10    0.47
   8   4 -18    9.06    0.53
  -8   4  18    7.84    0.49
   8   4 -18    8.91    0.59
  -8   4  18    7.91    0.53
  -8   4  18    9.65    0.55
   8   4 -18    9.36    0.57
  -8   4  18    8.56    0.56
   8  -4 -18    8.90    0.68
  -8  -4  18    9.60    0.66
  -8  -4  18    7.50    0.90
  10   4 -20    2.26    0.43
 -10   4  20    1.96    0.41
 -10   4  20    2.37    0.36
 -10   4  20    2.55    0.40
  10   4 -20    2.55    0.39
  10   4 -20    2.65    0.43
 -10   4  20    2.29    0.32
 -10  -4  20    1.96    0.44
  12   4 -22    0.32    0.29
 -12   4  22   -0.04    0.33
 -12   4  22    0.04    0.21
 -12   4  22    0.12    0.25
  12   4 -22   -0.11    0.28
 -14   4  24    0.13    0.24
  14   4 -24    0.57    0.37
  14   4 -24   -0.46    0.26
 -14   4  24    0.34    0.38
[truncated: 995,283 more chars]
